# Supplementary material for: Two Late Cretaceous sauropods reveal titanosaurian dispersal across South America
Source: Commun Biol. 2020 Oct 27;3:622. doi: 10.1038/s42003-020-01338-w (PMC7591563; doi:10.1038/s42003-020-01338-w)
Supplement: Supplementary file 3 — Supplementary Data 1 [file 42003_2020_1338_MOESM3_ESM.xlsx]

## Sheet: Hoja1
Taxon	Character	Modification
Bonitasaura	131	?→0
	134	?→1
	178	?→0
Epachthosaurus	164	0→1
	165	-→2
	300	1→3
Overosaurus	122	1→2
	178	1→1&2
	187	?→1
	188	?→0
	189	?→0
	190	?→0
	195	?→0&1
	223	1→0
	250	0→3
	251	?→1
	252	?→3
‘Aeolosaurus’	234	?→1
	237	?→1
	242	?→0
	250	?→3
	251	0→1
	253	?→1
	257	?→1
	259	?→0
	261	?→1
	263	?→0
Neuquensaurus	126	3→?
	234	?→1
	242	?→0
	253	?→1
	254	?→0
	259	?→1
	300	?→1
Saltasaurus	242	?→0
	300	?→1
Muyelensaurus	131	?→0
	152	?→0
	159	1→3
	160	?→3
	175	0→1
	177	?→2
	178	?→2
	187	?→1
	211	?→1
	243	?→2
	244	?→0
	245	?→0
	250	0→3
	254	?→0
	273	?→1
Rinconsaurus	126	2→3
	142	?→1
	152	?→0
	153	?→0
	170	?→2
	195	?→1
	244	?→0
	250	0→3
	254	?→0
	273	?→1
	292	?→1
	294	?→1
	297	?→0
Dreadgnoughthus	152	?→0
	187	?→1
	300	1→2
Trigonosaurus	128	1→0
	129	0→-
	133	?→0
	153	?→0
	175	0→1
	187	?→1
	196	1→0
	203	?→-
	206	1→0&1
	211	?→1
	217	?→0
	218	?→1
	223	?→0
	224	?→1
	225	?→2
	230	?→0
	231	?→3
	232	?→0
	234	?→0
	235	?→0
	236	?→0
	237	?→1
	238	?→1
	239	?→0
	240	?→0
	241	?→0
	242	?→0
	243	?→0
	244	?→0
	245	?→0
	246	?→1
	247	?→0
	248	?→0
	249	?→0
	250	?→3
	251	?→0
	252	?→3
	253	?→1
	254	?→1
	255	?→1
	256	?→0
	257	?→1
	259	?→0
	260	?→0
	261	?→1
	262	?→1
	263	?→0
Rapetosaurus	58	?→1
	58	?→1
	132	3→2&3
	133	?→0
	212	?→1
	217	?→0
	219	?→0
	221	?→0
	222	?→0
	232	?→0
	233	?→0
	235	?→0
	238	?→1
	246	?→1
	247	?→0
	248	?→0
	249	?→0
	250	?→0
	251	?→0
	253	?→1
	254	?→0
	255	?→0
	259	?→0
	269	?→1
	270	?→1
	362	?→1
	294	?→1
	295	?→0
	296	?→1
	297	?→0
Quetecsaurus	167	?→-
	176	?→2
	187	?→1
Baurutitan	217	?→0
	219	?→0
	221	?→0
	222	?→0
	228	?→0
	229	?→1
	233	0→2
	237	2→1
	257	2→1
Mendozasaurus	187	?→1
Nemegtosaurus	58	?→1
	59	?→1
Cedarosaurus	300	2→3
Giraffatitan	300	2→3
Ligabuesaurus	300	2→3
Lessemsaurus	300	1→0
Omeisaurus	300	1→2
Camarasaurus	300	1→2
Chubutisaurus	300	1→2
Amargasaurus	300	1→2
Patagotitan	300	1→2
Opisthocoelicaudia	300	1→2
