# Supplementary material for: Two Late Cretaceous sauropods reveal titanosaurian dispersal across South America
Source: Commun Biol. 2020 Oct 27;3:622. doi: 10.1038/s42003-020-01338-w (PMC7591563; doi:10.1038/s42003-020-01338-w)
Supplement: Supplementary file 4 — Supplementary Data 2 [file 42003_2020_1338_MOESM4_ESM.txt]

xread
422 96
'Plateosaurus_engelhardti'	0000000-00000000000001000000000100000000010010?00000?0000??000000000000000??00000?00000??0?00000000000000?0000----000000000?00-1000101000?000?00001000100-0000000000-1-0-0000102?0000000000-??0000000--00--0000000????0?000?00?00?000000??0?000-??00-0---00000?02?010000????0???0000000000000000?0?00???001000000000000?0000000010000000000000?0000000?000000010000000000?0000000000000000000001000000100000000…
'Mussaurus_patagonicus'	0000000-000000000000010100?00?010?0000000?002???000??0?0????????????????????????????1?1??0?00000??0?00??0100?0----[0 1][0 1]00?0000??0-??0010100000000???0??0??00-?000000000-1-0-0000????0??0000001-??0000000--00--0000000???10?000?00????000000??0?0?0-??00-0---0?000?02?01000?????0???0000000000000000?0??????0?10000000000?0?000??000000?0[0 1]00000000?00?000??0000000100?0000000?0?0???000?0??000??000???0…
'Antetonitrus_ingenipes'	??????????????????????????????????????????????????????????????????????????????????????????????????????????????????????????0??0-????10????????0?????????0?-?00000001121-0-00001022000000000?-??0000000--01--000000???????0???00???????000??0?0?0-??00-????00000?02?0?000?????0????0?11010??0000?????????????0000?0??0110?000??000?00?0???????????????????????00?000100000010001?0100?????????001???1?00??0??????…
'Chinshakiangosaurus_chunghoensis'	????????????????????????????????????????????????????????????????????????????????????0?0????00?????0??1?10?000?????01?0????0??0-?????0?????????????????????????????????????????????????????????????????????????0??????0?????????????????????????????????????????????????????????????????????????????????????????????????????????????????????????????????????????00??????????????????????????????????????????????…
'Isanosaurus_attavipachi'	??????????????????????????????????????????????????????????????????????????????????????????????????????????????????????????1??0-????10????????0?????????????0???????0-1-?-0?0????????????00?-????????10?11??00?0??????????????????????????????????????????????????????????????????0011000??000??????????????????????????????????????????????????????????????????11110010001?????????????????????????????????????…
'Gongxianosaurus_shibeiensis'	???????????????1??????????????????????????????????????????????????????????????????????????????????????????11?1????21??????0??0-????10????????0?????????????0???????????0-????????0???????0?-??????????????????????????????0?00??????0000???????????????????000????01000?????0????0011000??000?00?0?0???????1000?0?00?01?00000?0?????????????????????????????????111???0?????01??0??????????0000???1?00?00000100…
'Amygdalodon_patagonicus'	?????????????????????????????????????????????????????????????????????????????????????????????????????????111?100-021?0????1????????1????????00?????0???????0????0????1-?-????????1????0??0?-??????0???????????01???0????????00????????00?????????????????00000????0???0????????????????????????????????????????????????????????????????????????????????????????????????????????????????????????????????????????…
'Lessemsaurus_sauropoides'	?????????????????????????????????????????????????????????????????????????????????????????????????????????????????????????00010-1000??1000000?0???01?0010?-?000000010-1-0-0000102200000000?1-???000000--11--000010???????????00???????????????????????????????????????????????????001101000000000?0???????01010010[0 1]001110000??000?00?0??00?000?00???????0000000?00000000001000????0?00?0000??00????1??01100?…
'Tazoudasaurus_naimi'	?????????????????????????????????00?10?????????01?????0--???????????????????????????100????0011???0??00100110100?001?0??001000-1000001000000100000?0??-000?000000110-000-000001000000100001-??011?00100111-000020??00???????001000000000000001001?00-0---00000?020020000??1100??10000000???????0?00??????001101101101?10100?100?001?0101?2????00000000?10?000??0101010000?000?0?00010010100?00???011?000?000101…
'Vulcanodon_karibaensis'	??????????????????????????????????0?????????????????????????????????????????????????????????????????????????????????????????????????????????????????????????????????????-????????????????????????????????????????????1????0?00?00?????00???0?100?????????01?????????????????00??10??????0??????????????????1101?0???1110100????0???????1??????0000000?0100?????0101??????1000?000??00?1000010?1??00100?0100?011…
'Shunosaurus_lii'	01000?1-000011011-0001110000000??000001001??2000001101100000100011000000000??0000011100?0?000?101?1100?1011111000121?02000100101000001000000100001?010?00-1010000110-1-1-000112210000000001-??011101[0 1]0-11[0 1]?000020000010-0001001000000000000001001000-0---0?000?02001?00---1110101001300010??000010000010000110110100101010001000001101011100000100000???00000?0?11100110000101?1000?0?10?0011111001110?…
'Barapasaurus_tagorei'	???????????????????????????????????????????????????????????????????????????????????????????????????????????101????01?0???01000-??0?0?0?0???0100??0?????00-?00000011??0?1-???0????1010000?0?-??011100100111-000020???01100?0?00?00???000000000100??00?????000???010???0?0--1?00?01100000000000000?00??????0??101101001110100???????????0110000?010000000100000000111000100?010111100???1?10???01??0?????????1??1…
'Patagosaurus_fariasi'	1???0?1-00??11????????????????????0???????????????????????????????1??????????????????0????????????1????101110100-001?0??001001010000?00000001011001010100-?000000110-001-000112000000110001-??01100100-11--000020??002??0?0???????000000000??1??1????????0?000?02002?0??????00??110130001?000?00100??????00?101001001110100????????????110000?01000000010000000011100010000001???00?????????101??011???????????…
'Cetiosaurus_oxoniensis'	?????????????????????????????????????????????????????????????????????????????????????????????????????????????????????????01011010002?00000001011001010100-?010000110-001-0?00????2000010001-???1101000-11--0000[1 2]0?10??????0?002??0??0000000?0?0-1000-0---00000?0200?000??????????001100001??0???1????01000??10?10??0???????????????????110000?0?0000??1?0?000??011????1??100???????????????????????????????…
'Losillasaurus_giganteus'	??????????????????????????????????????????????????????????????????????10?????0????1????????????????1???1??????????????????10120??00100000000101100?01??0?-?11111011100110100?????00100?00010100111011001111100120???????????00??????10200?10[0 1]100??000000000????????1????????????????????????????????????????1011010?????1??????????????01??0??010?0?00?11?00???????????????????????????????????????????????…
Omeisaurus	1100001-000011011-10011100??000???001010011010001011011?000?1???11100?0?0??00?0?0010100000000?1???1101?101110100-0110040001112310000000[1 2]00010110011010?00-210000[2 3]11100110000101220010010001000?11111100111-000220010?2110100??1000000000000001001000-0---0?000?02001?00???11000011013000?0000?00000?001000021011010010101000100000011101100000010000000100100000111000000001011??00000101001111[0 1]011…
Mamenchisaurus	1110001-0-0011101-10011100?0?00???00?010010010?010?1?111000?0???101?00???0??0?0???10100??0?001101111[0 1]00101110100-011?04000111231000[1 2]000200010110001010?100210011311100110110-01-200100?00010000110021001?1101022001002??0?00??1120000030000001001000-0---0?000?02002?0????1100?0110??0?0?1????00?0?00????0011011010011101001101?0001???11[0 1]00000??00000010000001011100010000101?11000001110?11?1??01…
'Jobaria_tiguidensis'	11000010100011111-?0101100?0000??10010100?101000101101110???10??11?000??00?00?0?0?1?1000000???????11000?01110100-001001?001??2111101?00000001001011010101-2[0 1]10110110-0[0 1]1-11011212000001000?---0111011001111000010010021101?1001000000000??000100?000-100000000?0200100????1?001011000010????0100000?0????001101101001110100011100001111111000?010000000110000000111000100?110111000?11111001111??011110…
'Haplocanthosaurus_priscus'	??????????????????????????????????????????????????????????????????????????????????????????????????????????????????????[1 2 3 4]??01012110101?00100001001001011101-01111101110011011011221000101000100001100110011101001201100211011?0010000?0000000001001000-100000000?120010???????10??110130211?000100?00??000??????????????????????????????1111000?01000000011000???01110001001???????????1?????????????????…
Camarasaurus	11100010100011111-1010100[0 1]0000000100101000101000101101110001101?111000000000010000101000000111111111010?01110100-0210010001012110002?0[0 1]10100101100?01-?1012100111110-0010110-01-?00000100010000110121001111000220010?2110111001000000000000011001000-100000000?020010000--[0 1]0[0 1]0101101100010100100100000000002101[0 1]010011101001111110011111110000011000010110000000111000100111011100001011100…
'Bellusaurus_sui'	????0??0100011??????????????????????10100???1??01??1??11000??010??????000??????????????0???????????1??0101110100-02100???0101211000200010000101100?010100-?10011111110110110?????000001000100001101110011110002201?0?2??0?1?00?1200000300000110?10000100000000????0?000?????????11[0 1]1300010100100?00??????00?10110100111010????1????????110000?01100001011000000011101010001101?????????????????????????????…
'Europasaurus_holgeri'	1110001010001111??0010110200000??1001?0000100100101101110000101????[0 1]0000000111010?1010000?01111?1?1101010[0 1]010100012100?0?01012[0 1]10002100110111011001010100-?100111111101102101020?00000100010000110011001110100220010021?001?00?000??10000000010000000100000010?020010000--0-10??1101300110100100100000???00?101001011110100??11??11?01111210??0110000?0110??000?111000100?1101110??0101110?11?1????…
'Tehuelchesaurus_benitezii'	???????????????????????????????????????????????????????????????????????????????????????????????????????????????????????????????????[1 2 3]??????????????????????[0 1 2]100001110-00102100010?00101100010000100?0100111-000211??01[1 2 3]1???1?????????????????????????????????????????????????????1101300010100100111??????001100101011010100????????????1?????0011000?101100000001111000001???????????????????…
'Tastavinsaurus_sanzi'	???????????????????????????????????????????????????????????????????????????????????????????????????????????????????????????????????????????????????????????100?1[2 3]?10-0[0 1]??????????0?00010001000011011100?10-001221??0?211011?0010[0 1]01010[1 2]00000110010000100000010011000100???0-1011??????????????????????????????????????????????????????111[0 1]10110110000101100000101111001?011101110110???????…
'Euhelopus_zdanskyi'	01100?10100011??1-10?[0 1]110[0 1]00000???00???????????0??????11?00??01?1???????????????????10000001??????1101011[0 1]010100-021004?0210[0 1]3-110001012000010?1?1111-1101110111311110011111-0[0 1]-31??0?10[0 1]11000?11102110111100022101113??01??????????????????????????????????????????????????????11013000?110?000?00??????00?101[0 1]0101??????????????????11100?100110000101100001001111001000110111010…
'Turiasaurus_riodevensis'	?????????????????????0???0?????????????????????????????????????????????????????????0??????????????????????111100-00100????11120?010100000100101?01101011???11111011100010?-0?????0000010001000011101100111100?1200100???????00??????002000?0?1??????????????????????200?????????1???????????????????00??000?10110100????10011110000111????????????????????????????????????00??11???0101010?11?????11?????1?10?1…
'Brachiosaurus_altithorax'	1210??1?10??11???????????????000?10?1110?01010?01011??110??????????0?000000111??0?10??????????????12?10?0?0111000121?0???011?22??002?002000111??????1??????10011211100110000211220001010001000?111121001110010221?????????????????1??0??????????????????????????????????????????????????????????????????????10100011????????????????????????????????????????00011121001000???????????0?????????????????????????…
'Abydosaurus_mcintoshi'	12101110100001?10110?1110100?0???????????0??00?01011??1100001?0?????0?0?????100?????100??1010????212110110?1110???21?0?00?1??2???????????????0??????????????????????????????????????????????????????????????????1??????????000????111??????????????????????0100?????00???????????????????????????????????????????1??????????????????????????????????????????0???1??1???0???????????????????????????????1???????…
'Erketu_ellisoni'	???????????????????????????????????????????????????????????????????????????????????????????????????????????????????????0021013-1011100020100111100101????????????????????????????????????????????????????????????01?????????????????????????????????????????????????????????????????????????????????1?????????????????????????????????????????????????????????????????????111?110???1?111?0????????????????????…
'Cedarosaurus_weiskopfe'	???????????????????????????????????????????????????????????????????????????????????????????????????????????????????????????????????????????????????????????100??[2 3]????????????????????????0?????1??????????????2?1???????????00?????11010??000?0?0?00010000?110000000100???????????0??00010???1011??00???00?310000111111??00?????????????????????????????????0???11210110????0???????????????1111??11?????11…
'Lusotitan_atalaiensis'	???????????????????????????????????????????????????????????????????????????????????????????????????????????????????????????????????????2???????????????????1????[1 2]?110??????????????????????1?0?????[1 2]??????????[1 2]?????????????00????1?10100000010?1000010000001000?000000?????10??1????????????????????????00?101???1[0 1]1?1?101??????????????????1011?0001011?00??????????????1101?????0??1110?????…
'Qiaowanlong_kangxii'	??????????????????????????????????????????????????????????????????????????????????????????????????????????????????????????1012111111?00?010011110110???????????????????????????????????????????????????????????????????????????????????????????????????????????????????????????????????????????????????????????????????????????????????1101?[0 1]1??0?0?010??000???????????????????????????????????????????????…
'Chubutisaurus_insignis'	???????????????????????????????????????????????????????????????????????????????????????????????????????????????????????????????????????????????????????????1????3?10-0011?1??????10??01?10?0000???1?10??10-00?22???11???????00100??0101000?0?10??0??-????00010????0?000?????10??111??000111001???????????012101001211??0110??111111???????????????0001011010000011210110011101??????????????????????1?10???????…
'Sauroposeidon_proteles'	??????101???11?????????????????????????????????????????????????????????????????????????????????????[0 1 2]??0100011?000121?0???11112210?02000200001111001010100-?10011311121-111[1 2]000[1 2]??100001010?00001111[0 1]110111?000221011121?????00?????01010??001100000001000000100020010000--0-10??110??00011000100?1000???0001101001?11110100??1?1?11???11???0?1011?000101100000?01121011001110111?10??????????…
'Giraffatitan_brancai'	121011101000111101101111010100000100101000100000101101110000101?111000000001110?00101000010111111212110?00011100012100?0001112210002[0 1]00200011111001010100-210011211100110100211222001010101000011[0 1]1210011100102210111211011?001000111010000001001000-100000010002001000?????10??11011000?10001001100000000031010011111101001111111110111121011011000010110000000112100100111011111001?111001111??0111?0…
'Phuwiangosaurus_sirindhornae'	????0?????????????????????10?????100101????????0??????111??????????1000110?1100?0?1?????????????????0?????0211010121?0[2 3 4]??21012111113?0?201001110011010110?21[0 1]11131111001111?????110100101110000111121[0 1]011110002201???2????1???????1010100?00010-1?0001000100100110010000--0-10??110??00011001???????11???00?10?0010?1101110????????????112?0110110000101100000011121?01001111111011??????????????…
'Venenosaurus_dicrocei'	?????????????????????????????????????????????????????????????????????????????????????????????????????????????????????????????????????????????????0?????????????????????????????????????????????????????????????????11???????00????1110-00??00?001000010000001000000?000?????????11?130001110?1??????????????????????1?10100????1?????????????101?0000101?000??????????????????????????????????????????11???????…
'Ruyangosaurus_giganteus'	?????????????????????????????????????????????????????????????????????????????????????????????????????????????????????????01013-????3???2?????1????10???????101?[1 3]31111001112?????310101000010000[0 1]11111001111000221??1?21?00??00?1???????????????????????????0??00??0?????????????1101300101100100[0 1]10??????00?101[0 1]0111??????????????????111?101???????????????010011210010111101?????????????????…
'Ligabuesaurus_lenzai'	???????????????????????????????????????????????????????????????????????????????????????????????????[0 1 2]??01000211010?21?0???01?1?????0??002??0???000??002101-?10011310111-111112022?100001010?000?11?111001111000221????????????????????????????????????????????????????????????????1113000111011???????????00310100021????????????????????????????????????????000011210?1001110111010?1???????1111011111101…
'Katepensaurus_goicocheai'	?????????????????????????????????????????????????????????????????????????????????????????????????????????????????????????0110211[0 1]001001100001000000010?0???110?1?1???021011?0????012111100100001?100101??1-11?120?1?????????00??????01400?11310?0?1101000???????????????????????????????????????????????????????????????????????????????????????????????????????????????[X j r]????????????????????????????…
'Lavocatisaurus_agrioensis'	0020001011?011?0??1??22?????0?????????????????????????10011?????????????????????????11110000??????2300?10003311-012110?000110210-?01?01100001000000010?0???1????1????????????????????????????????????????????????11?????????0???????0140000?????0????1???100000020110011?1??????11012121001001???????????00?10110111111010????????????????????????????????????????????????2101111????????????0??001????????????…
'Tataouinea_hannibalis'	?????????????????????????????????????????????????????????????????????????????????????????????????????????????????????????????????????????????????????????????????????????????????????????????????????????????????????211111?1121010001411011310?10110100011000002?11??????????????????????????????????????????????????????????????????11?000?????111?0????1????????????????????????????????????????????????????…
'Rayososaurus_agrioensis'	??????????????????????????????????????????????????????????????????????????????????????????????????????????????????????????????????????????????????????????????11?????????????????????????????????????????????????????????????????????????????????????????????????????????????????1012111001001??????????????????????????????????????????????????????????????????2?1????????????????????????????????????????????…
'Zapalasaurus_bonapartei'	??????????????????????????????????????????????????????????????????????????????????????????????????????????????????????????11?2110?01001?00????????????????????????????????????????????????????????????????????????????????????????0001001001110?011?00---1000000201100???????????????????????????????????????????????????????????????????????????000?0?11?00000???????????2????????????????????????????????????…
'Comahuesaurus_windhanseni'	????????????????????????????????????????????????????????????????????????????????????????????????????????????????????0??????????????????????????????????????11??11110-0210220?????0?1??1??0?0000???00111111-?1?02??????????0?0??210000140000??10?0????????10000002011?0??????10??1?????????????00?00?1????0??10110121??????????????????????????01010000011?000001211000100?2????????????????????????????????????…
'Demandasaurus_darwini'	?0?00???????????????????????????????????????????????????????????????????????????????10120?????????2??2?1?0033?????2111??0?11021???010011000010200??010?0?-?11???1?10-02?????0????0?1?0110?1000111100101?11-?1?02011????????????210???140001131001?1101000010000??0??00??????10???????????????????????????????????????????????????????????????????111????1?100001211010100??????????????????????????????????????…
'Amazonsaurus_maranhensis'	???????????????????????????????????????????????????????????????????????????????????????????????????????????????????????????????????????????????????????????1????111????10????????0????????????????0?1?0111??1???????????????0????????000[0 1]?0?3???0?1111???10000002?1?00??????10????????????????????????????????????????????????????????????0????????????????????????????????????????????????????????????????…
'Histriasaurus_bocardeli'	???????????????????????????????????????????????????????????????????????????????????????????????????????????????????????????????????????????????????????????111?1??????????1??????0?010??0?1???0???00101111-01?020??????????????????????????????????????????????????????????????????????????????????????????????????????????????????????????????????????????????????????????????????????????????????????????????…
'Cathartesaura_anaerobica'	?????????????????????????????????????????????????????????????????????????????????????????????????????????????????????????011021??0010011??0???000?0010?0?-?????????????????????????????????????????????????????????????????????????0?140??0131000?1111???10000002?1??0???????????1?121110011?1????????????????????????????????????????????????????????????????012110001????????????????????????????????????????…
'Limaysaurus_tessonei'	?????????????1?01-????2?1???000??11?-0011111-001??-10111011?20?????100101010110?101???????????????????????03311-112111???01102110001001100001000000010?00-?110111110-0210111012220121011001000011000101111-1110201?0???????[1 2]0?1[0 2][0 1]000014000013100001?01000100000020110011?1??10??1101211100110100100?11???0?1101001011110100????????????11????0010110000110100?0?211000?001210??1????11???0??100??01…
'Galvesaurus_herreroi'	?????????????????????????????????????????????????????????????????????????????????????????????????????????????????????????01112110?000012??0??1200???1??????1??1111111011111??????00??0?000????01101[1 2]100111100021001012110???00???????01000?0?100?0???????00110????0?000?????1???1????????????1??????0000000?101[0 1]0100????????????????????????????????01011000???????????????????????????????????????????…
'Rebbachisaurus_garasbae'	???????????????????????????????????????????????????????????????????????????????????????????????????????????????????????????????????????????????????????????110111110-02?012?012?201?1111001000111100101111-111020?????????????????????????0?3?????1101?00???????????????????????110121?1001001???????????0??1000??[0 2]??????????????????????????????11100?????????????????????????????????????????????????????…
'Suwassea_emiliae'	01210????1???2??????????1??01???????00?00??12100?0??1??0?10????????0????0?0????????0?1?11?????????2??2???102???????10??0001112110?01000100101010?0?0?-?1???11???11?????10212?12-???????????000?????????1?????????1100???????0?????????1????????????????????????????????????????????00000?000?????????????00????2????????????????????????????????????????????0????????????????????00???????????????????01???????…
'Dicraeosaurus_hansemanni'	0021?????1???2??0?1?????????100???0?011000112100111111?????1?0???10001110100010?111011011?????????23?11?0002311-012100110111023100010000-1-1101101001-?1112010220110-1-1-112-12-20001011001---110000100111-100020110021?1?0?0?11200000200001310010100100000000002012?0?1?11?00??11000000???00100??0??????001101101001110??????????????111000001100000??00100?00011100010011101110101111110??111??111?1011????11…
'Nigersaurus_taqueti'	0020001011101100??1??2211??0000??11?-0011110-?11----0111011?2??????100100010??0?1?101012000000????23001?0003311-1121112??0110211[0 1]101001100001020001010?00-211?111110-02101200120?0111111001000111100101111-1100201?00???1?????????0?0140??103?0?0?11010001?0000120110011?11010??1101212100000100?00??????00?10000101???????????????????1100??0???111??????100?0?211010100????????????1?????????????????????…
'Amargasaurus_cazaui'	?????????????2?01-1?????????100??10?01100011210011111??????????????0011101001?0?1110??????????????????????????????????11011102310001000?-1-1101000101-?110?010220110-1-1-112-12-20021011001---?10?00100111-0000201??02??1????????????0?0??0??????0100??????0???020??????????????1??00??????0?1???????????002101101001010?00????????????111001???????????????00001110?0?001???????00??1?????????????????????????…
'Brachytrachelopan_messai'	?????????????????????????????????????????????????????????????????????????????????????????????????????????????????????????11?0?3100?1???0-?-??????000????1?2010220110-1-1-1?2-12-?0001011001---110000100111-1000201?????????????????????????????????????????????????????????????????????????????????????????????????????????????????????????????????????????????????????????????????????????????????????????????…
Apatosaurus	0020001?111112011-11?221100101100?0010100011201010110110010020?01?000010000000001010?1?0001???????23011?0003301-01210?31021112210101?00201-1102100001-?111310000?110?0210110-12-0000011000111?111100100111-010020110021?11120?11200000200001311110101100000000002012?0111111001011000000100011001?000000?001101201001010100111100001111111000011000001?0010000001111001001110111000011111011111011111101?1111?1…
Diplodocus	00200010111112011-1112211001011001001010001120101011011001002010110000100001010010101100001101101?23011?1003301-012100310?1112210001?00201-0112110001-?101310100111??0210110-12-20000110001111111100100111-010120110021111120?11200000211101311111101100021000003012?0111111001011000000001001001?0000000001101101001110100???????????1111000011000000?00100000011100010111101?10000111110011110011111011111?11…
'Padillasaurus_leivaensis'	???????????????????????????????????????????????????????????????????????????????????????????????????????????????????????????????????????????????????????????1????2????????????????0???????0?000????1???????????2?????????????00?00011101000?0010-??0001000???100?2??????????????????????????????????????????????????????????????????????????????????????????????????????????????????????????????????????????????…
'Barosaurus_lentus'	??????????????????????????????????????????????????????????????????????????????????????????????????????????????????????3??11112210?01?00?00-1112010001-?1013100001110-0210110-12-0000011000100?111100100111?01002011002????0?0?11200000211101311111101100021000003012?011?11?00?01????000????????1??00????00??0?00?0????????????????????11???0?11?0???????100?000111000???11??????00???1???????????????01???????…
'Wintonotitan_wattsi'	???????????????????????????????????????????????????????????????????????????????????????????????????????????????????????????????????????????????????????????1????31?121-?1?2??????0??????????????????1??1??????22???11???????00?????0?01001??????00??0????000100???0?0001????10??11???0001110?1???????????????01001??1?10110??111??????????????????00?10?10?1???????????????????????????????????????????????????…
'Andesaurus_delgadoi'	???????????????????????????????????????????????????????????????????????????????????????????????????????????????????????????????????????????????????????????10?[1 3][1 3]311121-1111?????2?000010101000?111??1??1111000221???????????00102110102011000?0?0000010000?0100020010?0???0?11????????????????????????????????1??????????????????????????????101100001011001??????2??????1?????????????????????????????…
'Malawisaurus_dixeyi'	1120?0???????1?????????????????????????????????????????????????0???????????????0???0100???????????1?0101??02?1????21?0????1013-10103?1021010110?001111000-?1003?311121-112210010??1200?020100001?01110?11110?02210?1????????011???0010300?0?0100????-10??0?01000100000????0-11??1?????????????00?001110??01?101100[1 2]110001?0??1??111????1??????????00111110010????1210???????1111010????????????????????????…
'Tapuiasaurus_macedoi'	002?0?111?0012?10110?2211200??0111011?1000?0???01011?1?11???11111???1?0000???1110???101?????0??1??12?1010003[2 3]101012100????1??????????1?2?0??11?????????????1000?31?121-1112???????120?000?????0110??110111????12???11?????????????????????????????????????????????????????????????????????????10?10?1?????????1?????110011?????1????????????????????????????????1?2???????????1??????????????????????????11…
'Baurutitan_britoi'	????????????????????????????????????????????????????????????????????????????????????????????????????????????????????????????????????????????????????????????????????????????????????????????????????????????????????????0?0??022200010302001210-0020010000031000[1 2]?0???????0-1110???????????????????????????????????????????????????????????????????????????????????????????????????????????????????????????…
Dreadnoughtus	??????????????????????????????????????????????????????????????????????????????????????????????????????????02210?01?100???11113-????30102??0011000?11???0?-?10031310121-111?1?????1120010[1 2]?1???0111[1 2]11101111000221??1131?????0?122?0?10300000010000200100000310001000100???0-11101110000011001110001?11010??2101201211011101???????????11?2?11101000011011001?01011210110011101110???101100??111??01????…
'Alamosaurus_sanjuanensis'	??????????????????????????????????????????????????????????????????????????????????????????????????????????0311010121?0??111?13-10?030102?01011000?1112000-310?11210121-1122000?22?1200001010000111211101111001221?111[2 3]110010012221001030010011000020-100001310001110100???0-111111113000010011110101110?101?1110102111001111?1111112--??????1???000?1111100?1???112???111??11111011????????111111111?11011?…
'Epachthosaurus_sciuttoi'	???????????????????????????????????????????????????????????????????????????????????????????????????????????????????????????????????????????????????????????100?1311121-11111??????020010201000?111211101111000221??113??1?????1120101030?000010010??010000131??0100010????0-11111???????????????????1??????3101100211?00?101-1111112--11??11?101??0?????????0000[1 2]121011001?101?10?111?????11111110111110111…
'Nemegtosaurus_mongoliensis'	00200??11-0?12?1[0 1]1?01[0 1]211110?0010101101?0?0120?01010?1111112111011?1100010??00100?1?101??0011??01?12?101000321010121?0?????????????????????????????????????????????????????????????????????????????????????????????????????????????????????????????????????????????????????????????????????????????????????????????????????????????????????????????????????????????????????????????????????????????????…
'Isisaurus_colberti'	??????????????????????????????????????????????????????????????????????????????????????????????????????????????????????????10?3-10001?10210101000000110101-?10033300121-1112000122?1200?0001000011100100111-0?1220?1?13110?0?????????1030?10001000000-10000131000200110????0-11?01011300000001000?00???????1?101111?11101??????????????1100111?0110001111101????????????????????????????????????????????????????…
'Rapetosaurus_krausei'	00200?1?1?1012?10110?12?1?10?0011?00001?0?0120?01010?11111121111???11?0100???1110?1?101??0011?????12?1010003?11-0121?040?11013-1000[2 3]010210001101010110100-?100333[0 1]0121-11221001021120000201000011120110111-011221??1?3??0?0?00?????0?0300?0??100?020?1000003110020021???????11??1110000???????00?0011101001?101211211?00110????1?1????111010110110001??11?01010111?1111011???????10????????????10?????0…
'Opisthocoelicaudia_skarzynskii'	???????????????????????????????????????????????????????????????????????????????????????????????????????????????????????????????????????????????????????1?0?100??300121-11[1 2]21-00-?21200102110000111211101111001220??1131?0?00??2??10010-01100110010[0 2]0-100001-100020002001000-1111100000000?0011110111110111121112102111011111?1111112--111011110110001?1110110010112101110111111101111011011111110011111…
'Futalognkosaurus_dukei'	??????????????????????????????????????????????????????????????????????????????????????????????????????????????????????21011013-0-001010200001100001112001-3100333?0121-11??0000020120??01?????????101?011?-???2?1????31?01?????12????030??012?????0101110???????????????????????1?????????????????????????????????????????????????????11??1111??000011011001??01???????????????????????????????????????????????…
'Drusilasaura_deseadensis'	???????????????????????????????????????????????????????????????????????????????????????????????????????????????????????????????0-????????????????????????????????????????????0?????????????????????????????????????????????????12?????301??121????0101?11????????????????????????1?130000??????????????????????????????????????????????????????????????????????????????????????????????????????????????????????…
'Puertasaurus_reuili'	?????????????????????????????????????????????????????????????????????????????????????????????????????????????????????????21013-0-????102????????0??112001-??0?3?31?12101??100010???????????????????????????????????????????????????????????????????????????3???????????????????????????????????????????????????????????????????????????????????????????????????????????????????????????????????????????????????…
'Bonitasaura_salgadoi'	????????????????01??????????????????0?00000?2?????????1110???????????????????????????0?000????????2[2 3]?10100022101012100??011[0 1]???0-101?1020000??000011121?1??1001[0 1]310121-11210[0 1]02[0 2]2012?110101000011?11110111101?2210111?????????????101030?000210-002001?11003100020001001????11??1???????????????????1?????1???1?01??1110????????0??2??1??????????000110110010101112???1001?1011?010?1?0??1?…
'Argentinosaurus_hunculensis'	???????????????????????????????????????????????????????????????????????????????????????????????????????????????????????????????????????????????????????????1001?3?0121-1121?2121?10?001010?000?111121101111000221????[2 3]????????????????????????????????????????????????????????????????????????????????????????????????????????????????1?????????????????????????????????????0????10????????????????????????…
'Patagotitan_mayorum'	??????????????????????????????????????????????????????????????????????????????????????????????????????????02[1 2]10100?100???21013-0-?010112000011100011???????10011310121-112102121100200100010000111121101111000221??11???????01[0 1]0201010300001210-00010111100310002000100?????11??111130110100111?011?1??10112101101211110110??????????????????101100?1101100101011121011001????????0????????????????????…
'Notocolossus_gonzalezparejasi'	???????????????????????????????????????????????????????????????????????????????????????????????????????????????????????????????????????????????????????0???10?3?30?121-11?000010???????????????????????????????????????????????????01030000011000000000-000??0??????????????11??1???????????????????????????10110121????????????????????????????????????????????????????????????????1011011111101011?1?01111001…
'Quetecsaurus_rusconii'	???????????????????????????????????????????????????????????????????????????????????????????????????????????22?????2100?1?11?13-0-????102??001??00???1[1 2]00????0?3?3??121-1???00002??????????1???????????????????????????????????????????3000?????????????????????????????????????????????????????1?11????????????????1???????????????????????????????????????????????????????????????????????????????????????…
'Mendozasaurus_neguyelap'	?????????????????????????????????????????????????????????????????????????????????????????????????????????????????????????1111?????0??102??0???000??112001-?10?0?31?121-11??00010????0??01?1??????????0?1????????????????????0???2?101030000021000001010100?21??0200110????0?????11113000110011?????11????01?101101211??0?????11?????????????????????????????0?00112101?????10??1??0????????????11?1?1?????????1…
'Malarguesaurus_florenciae'	????????????????????????????????????????????????????????????????????????????????????????????????????????????????????????????????????????????????????????????????????????????????????????????????????????????????????????????00??????10[1 2]00000010?0000010000?21001?00[0 1]100?????????????????????????????????????????????????????????????????????????????????????0?????210[0 1]?????????????????????????????…
'Rinconsaurus_caudamirus'	???????????????????????????????????????????????????????????????????????????????????????????????????????????2???????10?????1013-0-??10102??002100001110?00-?10??131?12??11211??????120110201?????1?111?0111100?221??????????????????01030200?210?00???????3?31000200?1101????1???1??13???1??????????111??0???1010012????????????????????1???1????1000110110?10??01121?11001?????????????????????????????????????…
'Muyelensaurus_pecheni'	????????????????????????????????????0?????002???????0??????????????1???0000?1???0?????????????????????01?002???????10????21013-0-001010200001100?0111??0?-?100333??121-11221001022?200101010000111101101?1-010221?1?????????00?????01?30?000110?00200100030310002001110?????????11113000100011??????1????0??10100121?????????????????????????10100001101100?0???1121011001??01?????????????????????????????????…
'Aeolosaurus_maximus'	?????????????????????????????????????????????????????????????????????????????????????????????????????????????????????????????????????1?2???????????????????????????????????????????????????????????????????????????1????????00????????301100110-?0200100030312100?0?110?????11???????????????????????????????????????????????????????????????????????????????00?1121?1?001?????????????????????????????????????…
'Overosaurus_paradasorum'	?????????????????????????????????????????????????????????????????????????????????????????????????????????????????????????21013-0-??30102??001?010??111100-31003?300121-1122100002[0 1]120??0201000?1?1[0 1]01101?1-0?0221?11131101??000120?01?3011?0?10??0???????30312102001110???????????????????????????????????????????????????????????????111?111??????????????????????????????????????????????????????????…
'Uberabatitan_ribeiroi'	?????????????????????????????????????????????????????????????????????????????????????????????????????????????????????????21013-0-10301020000210[0 1]0?11???0?-?10?3331?121-1121100122?1201????1????????0110111-?1??2?0111?????0?0?????0010302000110000200????30311001002100???0?11??1????????????????0111101?0??101????1????111?????????????????????????????????001111210111011101110101111101?????????????????…
'Trigonosaurus_pricei'	?????????????????????????????????????????????????????????????????????????????????????????????????????????????????????????11013-0-10301020?002100011111100-?1[0 1]033310121-1122100122[0 2]120010201000?11120110111-0?[0 1]221?1??31?01????012?001030?000110000200100030311001?0?1??????????????????????????????????????????????????????????????????????????????????????????????????????????????????????????????…
Bravasaurus	????????????????????????1?????????????????????????????1?100??????????????????????????????????????????????????????????????21013-0-1030102000021000111???0?-?10031310121-112210?1?2[0 1]12011020101001?120110111-01022101?1???????0??????01?30?00??10-?0???1????031?001?0???????0?11??1????????????????????????01211110121??????????????????1110111?01????????????0??1112101???1????11110????????????????????????…
Punatitan	??????????????????????????????????????????????????????????????????????????????????????????????????????????????????????????101????0?????2??????0?0?11???????1003?31?121-112211???20120110201000011101110?11001?????111???????000????010301100110-002001??031312100?0???????0?11?????????????????????????????????????????????????????????????????????????????????????????????????????????????????????????????????…
'Gondwanatitan_faustoi'	??????????????????????????????????????????????????????????????????????????????????????????????????????????????????????????101??????????2???????????????0???1???????12??1121??????0120??0201010?1?1??1?0????0??2?1??1?3????0????12??01030?000?100?020?????31311002002100?????????1??13????????????????????01?10100120???????????????????11011??????001??1?00????????????????1???????????????????????????????????…
'Aeolosaurus_rionegrinus'	????????????????????????????????????????????????????????????????????????????????????????????????????????????????????????????????????????????????????????????????????????????????????????????????????????????????????????????0??????0103010?0?10??02??1????1312?0??0???????0?11??1????????????????????????01?1010012?11101?1????????????????????1??001??1?00???????????????110??1110????????????????????????????…
'Rocasaurus_muniozi'	??????????????????????????????????????????????????????????????????????????????????????????????????????????????????????????101300-0030002??0020000???1??????111?1300121-1122?????2[1 2]12000?201000011111110?111?01221???????????1??????0??3011???10?002?-11000231000211?11??????????1??????????????????????????????????????????????????????110111??1??0011?1?00?10101121011111?????????????????????????????????…
'Saltasaurus_loricatus'	?????????????????????????????00?????1010???020?01??????????????????0100010??1?????10????????????????????????????????????1?1012010003000200102000000110100-?11131300121-112210012211200002010000111111101111001221????311010?11?12?00103011001100?020-1000023100021101101?0??11?01110000000001011011?110??111111210211101111???????????111011110110001111100110111121011111111111001????????????????????????????…
'Neuquensaurus_australis'	??????????????????????????????????????????????????????????????????????????????????????????????????????????????????????????101??100030002??00??00000110100-?111?1300121-11221001221120000201000?111211101111001221????31?0???11?22000103011001100?020-100001310?0211011?1?0??????111000?000001011011?1????111111210211101111????????????11011?101?000111110011011112101111?1111?10001101101??111??0????00?1?????…
;
cnames
{0 Posterolateral_processes_of_premaxilla_and_lateral_processes_of_maxilla,_shape _without_midline_contact_ _with_midline_contact_forming_marked_narial_depression,_subnarial_foramen_not_visible_laterally_;
{1 Premaxillary_anterior_margin_shape _without_step_ _with_marked_step_but_short_step_ _with_marked_and_long_step;
{2 Premaxila,_ascending_process_shape_in_lateral_view _convex_ _concave,_with_a_large_dorsal_projection_ _sub-rectilinear_and_directed_posterodorsally_;
{3 Premaxilla,_external_surface _without_anteroventrally_orientated_vascular_grooves_originating_from_an_opening_in_the_maxillary_contact_ _vascular_grooves_present_;
{4 Premaxilla-maxilla_suture,_shape planar twisted_along_its_length,_giving_the_contact_a_sinuous_appearance_in_lateral_view;
{5 Premaxilla,_small_finger-like,_vertically_oriented_premaxillary_process_near_anteromedial_corner_of_external_naris absent present;
{6 Maxillary_border_of_external_naris,_length _short,_making_up_much_less_than_one-fourth_narial_perimeter_ _long,_making_up_more_than_one_third_narial_perimeter_;
{7 Maxilla,_foramen_anterior_to_the_preantorbital_fenestra_ _absent_ _present_;
{8 Preantorbital_fenestra _absent_ _present;
{9 Subnarial_foramen_and_anterior_maxillary_foramen,_position _well_distanced_from_one_another_ _separated_by_narrow_bony_isthmus_;
{10 Antorobital_fenestra _much_shorter_than_orbital_maximum_diameter,_less_than_85%_of_orbit_ _subequal_to_orbital_maximum_diameter,_greater_than_85%_orbit_;
{11 Antorbital_fenestra,_shape_of_dorsal_margin _straight_or_convex_ _concave_;
{12 Antorbital_fossa _present_ _absent_;
{13 External_nares_position _terminal_ _retracted_to_level_of_orbit_ _retracted_to_a_position_between_orbits_;
{14 External_nares,_maximum_diameter _shorter_ _or_longer_than_orbital_maximum_diameter_;
{15 Orbital_ventral_margin,_anteroposterior_length _broad,_with_subcircular_orbital_margin_ _reduced,_with_acute_orbital_margin_;
{16 Lacrimal,_anterior_process _present_ _absent_;
{17 Lacrimal,_anterior_process on_the_top_of_the_lacrimal around_mid-height_of_the_lacrimal;
{18 Jugal_contribution_to_the_ventral_border_of_the_skull _present_ _absent_;
{19 Quadratojugal-Maxila_contact _absent_or_small_ _broad_;
{20 Jugal-ectopterygoid_contact _present_ _absent_;
{21 Jugal,_contribution_to_antorbital_fenestra absent present,_but_very_reduced_ present_and_large,_bordering_approximately_one-third_its_perimeter_;
{22 Quadratojugal,_position_of_anterior_terminus _posterior_to_orbit_ _between_the_orbit anteriorly_surpassing_the_orbit;
{23 Quadratojugal,_anterior_process_length _short,_anterior_process_shorter_than_dorsal_process_ _long,_anterior_process_more_than_twice_as_long_as_dorsal_process_;
{24 Quadratojugal,_angle_between_anterior_and_dorsal_processes _less_than_or_equal_to_90?,_so_that_the_quadrate_shaft_is_directed_dorsally_ _greater_than_90?,_approaching_130?,_so_that_the_quadrate_shaft_slants_posterodorsally_;
{25 Ventral_edge_of_anterior_surface_of_the_quadratojugal_ straight,_not_expanded_ventrally slightly_expanded_ventrally,_forming_a_small_bulge,_which_height_is_less_than_twice_the_ramus_height_ well_expanded_ventrally,_forming_a_notorious_bulge,_which_height_is_twice_or_more_the_minimum_height_of_the_ramus_;
{26 Squamosal_contribution_to_the_supratemporal_fenestra _present,_the_squamosal_is_well_visible_in_dorsal_view_ _reduced_or_absent_;
{27 Squamosal-quadratojugal_contact _present_ _absent_;
{28 Squamosal,_posteroventral_margin _smooth_ _"with_prominent,_ventrally_directed_"prong"_;
{29 Prefrontal_posterior_process_size _small,_not_projecting_far_posterior_of_frontal-nasal_suture_ _elongate,_approaching_parietal_;
{30 Prefrontal,_posterior_process_shape _flat_ _hooked_;
{31 Prefrontal,_anterior_process _absent_ _present_;
{32 Prefrontal-Frontal_contact_width _large,_equal_or_longer_that_the_anteroposterior_length_of_the_prefrontal_ _narrow,_less_than_half_the_anteroposterior_length_of_the_prefrontal_;
{33 Postorbital,_ventral_process_shape _transversely_narrow_ _broader_transversely_than_anteroposteriorly_;
{34 Postorbital,_posterior_process _present_ _absent_;
{35 Postorbital,_posterior_margin_articulating_with_the_squamosal_ _with_tapering_posterior_process_ _with_a_deep_posterior_process_;
{36 Frontal_contribution_to_supratemporal_fossa _present_ _absent_;
{37 Frontals,_midline_contact_(symphysis) _sutured_ _or_fused_in_adult_individuals_;
{38 Frontal,_anteroposterior_length _approximately_twice_ _or_less_than_minimum_transverse_breadth_;
{39 Frontal-nasal_suture,_shape _flat_or_slightly_bowed_anteriorly_ _V-shaped,_pointing_posteriorly_;
{40 Frontals,_dorsal_surface _without_paired_grooves_facing_anterodorsally_ _grooves_present,_extend_on_to_nasal_;
{41 Frontal,_contribution_to_dorsal_margin_of_orbit _less_than_1.5_times_the_contribution_of_prefrontal_ _at_least_1.5_times_the_contribution_of_prefrontal_;
{42 Parietal_occipital_process,_dorsoventral_height _short,_less_than_the_diameter_of_the_foramen_magnum_ _deep,_nearly_twice_the_diameter_of_the_foramen_magnum_;
{43 Parietal,_contribution_to_post-temporal_fenestra _present_ _absent_;
{44 Parietal,_distance_separating_supratemporal_fenestrae less_than_the_long_axis_of_supratemporal_fenestra,_0.8_or_less_ almost_the_same_than_the_long_axis_of_supratemporal_fenestra_0.8-1.2 much_larger_than_the_long_axis_of_supratemporal_fenestra_more_than_1.2_;
{45 Postparietal_foramen _absent_ _present_;
{46 Paroccipital_process_distal_terminus _straight,_slightly_expanded_surface_ _rounded,_tongue-like_process_;
{47 Supratemporal_fenestra _present_ _absent_;
{48 Supratemporal_fenestra,_long_axis_orientation _anteroposterior_ _transverse_;
{49 Supratemporal_fenestra,_maximum_diameter _much_longer_than_ _or_subequal_to_that_of_foramen_magnum_;
{50 Supratemporal_region,_anteroposterior_length _temporal_bar_longer_ _or_shorter_anteroposteriorly_than_transversely_;
{51 Supratemporal_fossa,_lateral_exposure _not_visible_laterally,_obscured_by_temporal_bar_ _visible_laterally,_temporal_bar_shifted_ventrally_;
{52 Supraoccipital_sagital_nucheal_crest _broad,_weakly_developed_ _narrow,_sharp_and_distinct_;
{53 Laterotemporal_fenestra,_anterior_extension _posterior_to_orbit_ _ventral_to_orbit_;
{54 Quadrate_fossa _absent_ _present_;
{55 Quadrate_fossa,_depth _shallow_ _deeply_invaginated_;
{56 Quadrate_fossa,_orientation _posterior_ _posterolateral_;
{57 Quadrate,_articular_surface_shape _quadrangular_in_ventral_view,_oriented_transversely_ _roughly_triangular_in_shape_or_thin,_crescent-shaped_surface_with_anteriorly_directed_medial_process_;
{58 Quadrate,_articular_surface_shape _quadrangular_in_ventral_view,_oriented_transversely_or_roughly_triangular_in_shape_ _thin,_crescent-shaped_surface_with_anteriorly_directed_medial_process_;
{59 Palatobasal_contact,_shape _pterygoid_with_small_facet_ _dorsomedially_orientated_hook_ _or_rocker-like_surface_for_basipterygoid_articulation_;
{60 Pterygoid,_transverse_flange_(i.e._ectopterygoid_process)_position _posterior_of_orbit_ _between_orbit_and_antorbital_fenestra_ _anterior_to_antorbital_fenestra_;
{61 Pterygoid,_quadrate_flange_size _large,_palatobasal_and_quadrate_articulations_well_separated_ _small,_palatobasal_and_quadrate_articulations_approach_;
{62 Pterygoid,_palatine_ramus_shape _straight,_at_level_of_dorsal_margin_of_quadrate_ramus_ _stepped,_raised_above_level_of_quadrate_ramus_;
{63 Pterygoid,_sutural_contact_with_ectopterygoid _broad,_along_the_medial_or_lateral_surface_ _narrow,_restricted_to_the_anterior_tip_of_the_ectopterygoid_;
{64 Palatine,_lateral_ramus_shape _plate-shaped_(long_maxillary_contact)_ _rod-shaped_(narrow_maxillary_contact)_;
{65 Epipterygoid _present_ _absent_;
{66 Vomer,_anterior_articulation _maxilla_ _premaxilla_;
{67 Supraoccipital,_height _twice_subequal_to_ _or_less_than_height_of_foramen_magnum_;
{68 Paroccipital_process,_ventral_non-articular_process _absent_ _present_;
{69 Crista_prootica,_size _rudimentary_ _expanded_laterally_into_dorsolateral_process_;
{70 Basipterygoid_processes,_length _short,_approximately_twice_ _or_elongate,_at_least_four_times_basal_diameter_;
{71 Basipterygoid_processes,_angle_of_divergence _approximately_45?_ _less_than_30?_;
{72 Basal_tubera,_anteroposterior_depth _approximately_half_dorsoventral_height_ _sheet-like,_20%_dorsoventral_height_;
{73 Basal_tubera,_breadth _much_broader_than_ _or_narrower_than_occipital_condyle_;
{74 Basal_tubera _distinct_from_basipterygoid_ _reduced_to_slight_swelling_on_ventral_surface_of_basipterygoid_;
{75 Basal_tubera,_shape_of_posterior_face _convex_ _sligthly_concave_;
{76 Basioccipital_depression_between_foramen_magnum_and_basal_tubera _absent_ _present_;
{77 Basisphenoid/basipterygoid_recess _present_ _absent_;
{78 Basisphenoid/quadrate_contact _absent_ _present_;
{79 Basisphenoid,_sagital_ridge_between_basipterygoid_processes _absent_ _present_;
{80 Basipterygoid_processes,_orientation _perpendicular_to_ _or_angled_approximately_45?_to_skull_roof_;
{81 Basipterygoid,_area_between_the_basipterygoid_processes_and_parasphenoid_rostrum _is_a_mildly_concave_subtriangular_region_ _forms_a_deep_slot-like_cavity_that_passes_posteriorly_between_the_bases_of_the_basipterygoid_processes_;
{82 Occipital_region_of_skull,_shape _anteroposteriorly_deep,_paroccipital_processes_oriented_posterolaterally_ _flat,_paroccipital_processes_oriented_transversely_;
{83 Occipital_condyle,_lateral_surface_of_the_basioccipital Flat_or_slightly_convex Strongly_concave;
{84 Dentary,_depth_of_anterior_end_of_ramus _slightly_less_than_that_of_dentary_at_midlength_ _150%_minimum_depth_;
{85 Dentary,_anteroventral_margin_shape _gently_rounded_ _sharply_projecting_triangular_process_;
{86 Dentary_symphysis,_orientation _angled_15�_or_more_anteriorly_to_ _or_perpendicular_to_axis_of_jaw_ramus_;
{87 Dentary,_cross-sectional_shape_of_symphysis _oblong_or_rectangular_ _subtriangular,_tapering_sharply_towards_ventral_extreme_ _subcircular_;
{88 Dentary,_tuberocity_on_labial_surface_near_symphysis _absent_ _present_;
{89 Dentary,_posteroventral_process_shape single divided;
{90 Mandible,_coronoid_eminence _strongly_expressed,_clearly_rising_above_plane_of_dentigerous_portion_ _absent_;
{91 External_mandibular_fenestra _present_ _absent_;
{92 Surangular_depth _less_than_twice_ _or_more_than_two_and_one-half_times_maximum_depth_of_the_angular_;
{93 Surangular_ridge_separating_adductor_and_articular_fossae _absent_ _present_;
{94 Adductor_fossa,_medial_wall_depth _shallow_ _deep,_prearticular_expanded_dorsoventrally_;
{95 Splenial_posterior_process,_position _overlapping_angular_ _separating_anterior_portions_of_prearticular_and_angular_;
{96 Splenial_posterodorsal_process _present,_approaching_margin_of_adductor_chamber_ _absent_;
{97 Coronoid,_size _extending_to_dorsal_margin_of_jaw_ _reduced,_not_extending_dorsal_to_splenial_ _absent_;
{98 Tooth_rows,_shape_of_anterior_portions _narrowly_arched,_anterior_portion_of_tooth_rows_V-shaped_ _broadly_arched,_anterior_portion_of_tooth_rows_U-shaped_ _rectangular,_tooth-bearing_portion_of_jaw_perpendicular_to_jaw_rami_;
{99 Tooth_rows,_length _extending_to_orbit_ _restricted_anterior_to_orbit_ _restricted_anterior_to_antorbital_fenestra_ _restricted_anterior_to_subnarial_foramen;
{100 Maxillary_teeth,_shape straigth_along_axis twisted_axially_through_an_arc_of_30-45�;
{101 Dentary_teeth,_number _greater_than_20_ _10-17_ _9_or_fewer_;
{102 Replacement_teeth_per_alveolus,_number _two_or_fewer_ _more_than_four_;
{103 Lateral_plate _absent_ _present_;
{104 Teeth,_orientation _perpendicular_ _or_oriented_anteriorly_relative_to_jaw_margin_;
{105 Tooth_crowns,_orientation _aligned_along_jaw_axis,_crowns_do_not_overlap_ _aligned_slightly_anterolingually,_tooth_crowns_overlap_;
{106 Tooth_Crown_shape narrow_crowns broad_crowns;
{107 Tooth_crowns,_cross-sectional_shape_at_mid-crown _elliptical_ _D-shaped_ sub-cylindrical cylindrical;
{108 SI_values_for_tooth_crowns _less_than_3.0_ _3.0-4.0_ _4.0-5.0_ _more_than_5.0;
{109 Crown-to-crown_occlusion _absent_ _present_;
{110 V-shaped_wear_facets_(in_wear_teeth) present absent;
{111 Development_of_the_marginal_wear_facets well_developed slightly_developed_as_marginal_facets;
{112 One_high_angle_wear_facet_and_a_second_low_angle_wear_facet absent present;
{113 Single_planar_wear_facet_in_labial_or_lingual_surface absent present;
{114 Marginal_tooth_denticles _present_ _absent_on_posterior_edge_ _absent_on_both_anterior_and_posterior_edges_;
{115 Enamel_surface_texture _smooth_ _wrinkled_;
{116 Thickness_of_enamel_asymmetric_labiolingually _absent_ _present_;
{117 Teeth,_around_four_longitudinal_grooves_on_lingual_aspect _absent_ _present_;
{118 Cervical_vertebrae,_number _10_or_fewer_ 2 _13-14_ 15 _16_or_more;
{119 Atlas,_intercentrum_occipital_facet_shape _rectangular_in_lateral_view,_length_of_dorsal_aspect_subequal_to_that_of_ventral_aspect_ _expanded_anteroventrally_in_lateral_view,_anteroposterior_length_of_dorsal_aspect_shorter_tan_that_of_ventral_aspect_;
{120 Axis,_centrum_shape over_two_and_a_half_times_as_long_as_tall less_than_twice_as_long_as_tall;
{121 Cervical_vertebrae,_parapophyses,_shape_and_orientation short_and_weakly_developed,_projected_laterally_or_slightly_ventrally middle_development,_ventrally_such_that_the_cervical_ribs_are_displaced_ventrally_around_half_the_height_of_the_centrum well_developed,_broad_and_ventrally_projected_such_that_cervical_ribs_are_displaced_ventrally_more_than_the_height_of_the_centrum;
{122 Cervical_centra,_articulations _amphicoelous_ _opisthocoelous_;
{123 Cervical_centra,_ventral_surface _is_flat_or_slightly_convex_transversely_ _transversely_concave_;
{124 Cervical_centra,_midline_keels_on_ventral_surface _prominent_and_plate-like_ _reduced_to_low_ridges_or_absent_;
{125 Cervical_centra_(excluding_the_posteriormost),_pleurocoels _absent_ _present_with_well_defined_anterior,_dorsal,_and_ventral_edges,_but_not_the_posterior_one_ _present,_with_well_defined_edges absent,_but_with_deep_lateral_fossa_which_bears_small_pneumatopores_that_communicate_to_the_interior_pneumatic_cavities.;
{126 Cervical_centra,_pleurocoels _singles_without_division__ divided_by_a_bone_septum,_resulting_in_an_anterior_and_a_posterior_lateral_excavation_ _divided_in_three_or_more_lateral_excavations,_resulting_in_a_complex_morphology _with_a_well_defined_anterior_excavation_and_a_posterior_smooth_fossa;
{127 Cervical_vertebrae,_well_developed_epipophyses absent present;
{128 Cervical_vertebrae,_epipophyses_shape stout,_pillar-like_expansions_above_postzygapophyses posteriorly_projecting_prongs;
{129 Prezygapophysis,_anterior_process_situated_ventrolaterally_to_the_articular_surface absent present;
{130 Cervical_vertebrae_with_an_accessory_lamina,_which_runs_from_the_postzygodiapophyseal_lamina_(PODL)_(or_sligthly_anterior)_up_to_the_spinopopostzygapophyseal_lamina_(SPOL) absent present;
{131 Cervical_vertebrae_(posteriormost_anteriors_and_middle_centra),_height_divided_width_(measured_in_its_posterior_articular_surface) _higher_than_1.1_ _around_1_ _between_0.9_and_0.7 _smaller_than_0.7;
{132 Cervical_centra,_small_notch_in_the_dorsal_margin_of_the_posterior_articular_surface _absent_ _present_;
{133 Cervical_vertebrae,_neural_arch_lamination _well_developed,_with_well_marked_laminae_and_fossae_ _rudimentary,_with_diapophyseal_laminae_absents_or_very_slightly_marked_;
{134 Cervical_vertebrae_with_an_accessory_lamina,_which_runs_from_the_postzygodiapophyseal_lamina_(PODL)_up_to_the_spinoprezygapophyseal_lamina_(SPRL) _absent_ _present_;
{135 Cervical_centra,_internal_pneumaticity _absent_ _present_with_singles_and_wide_cavities_ _present,_with_several_small_and_complex_internal_cavities_;
{136 Anterior_cervical_vertebrae,_prespinal_lamina _absent_ _present_;
{137 Anterior_cervical_vertebrae,_neural_spine_shape _single_ _bifid_;
{138 Middle_and_posterior_cervical_vertebrae,_prespinal_lamina _absent_ _present_;
{139 Middle_cervical_vertebrae,_lateral_fossae_on_the_prezygapophysis_process _absent_ _present_;
{140 Middle,_cervical_vertebrae,_height_of_the_neural_arch _less_than_the_height_of_the_posterior_articular_surface_ _higher_than_the_height_of_the_posterior_articular_surface_(spine_lower_than_distance_between_postzigapophysis_and_the_dorsal_margin_of_the_centrum) higher_(spine_lower_than_distance_between_postzigapophysis_and_the_dorsal_margin_of_the_centrum);
{141 Middle_cervical_centrum,_anteroposterior_length_divided_the_height_of_the_posterior_articular_surface _less_than_4_ _more_than_4_;
{142 Middle_and_posterior_cervical_vertebrae,_morphology_of_the_centroprezygapophyseal_lamina _single_ _dorsally_divided,_resulting_in_a_lateral_and_medial_lamina,_being_the_medial_lamina_linked_with_the_intraprezygapophyseal_lamina_and_not_with_the_prezygapophysis_ _divided,_resulting_in_the_presence_of_a_?true?_divided_centroprezygapophyseal_lamina,_which_is_dorsally_connected_to_the_prezygapop…
{143 Middle_and_posterior_cervical_vertebrae,_morphology_of_the_centropostzygapophyseal_lamina_(CPOL) _single_ _divided,_with_the_medial_part_contacting_the_intrapostzygapophyseal_lamina_;
{144 Middle_and_posterior_cervical_vertebrae,_articular_surface_of_zygapophyses _flat_ _transversally_convex_;
{145 Middle_and_posterior_cervical_vertebrae,_prominent_triagular_flange_on_posterior_edge_of_the_diapophyseal_process_(in_the_pcdl) Absent Present;
{146 Middle_cervical_vertebrae,_prezygapophysis_position do_not_extend_beyond_the_anterior_margin_of_centrum extend_beyond_the_anterior_margin_of_the_centrum;
{147 Middle_and_posterior_cervical_vertebrae,_parapophyses_shape subcircular elongate;
{148 Posterior_cervical_vertebrae,_lateral_profile_of_the_neural_spine _displays_steeply_sloping_cranial_and_caudal_faces_ _displays_steeply_sloping_cranial_face_and_noticeably_less_steep_caudal_margin_;
{149 Posterior_cervical_vertebrae,_neural_spine_shape not_expanded_distally expanded,_but_not_as_much_as_the_width_of_the_vertebral_centrum _laterally_expanded,_being_equal_or_wider_than_the_vertebral_centrum_;
{150 Posterior_cervical_vertebrae,_lateral_expansion spinoprezygapophyseal_laminae_does_not_contact_the_lateral_margins_of_the_neural_spine spinoprezygapophyseal_are_contacting_the_lateral_margin_of_the_neural_spine,_and_therefore_forms_part_of_the_lateral_expansion_of_the_neural_spine_(if_is_present);
{151 Posterior_cervical_and_anterior_dorsal_vertebrae,_neural_spine_shape _single_ _bifid_;
{152 Posterior_cervical_vertebrae,_proportions_-_ratio_total_height/centrum_lenght less_than_1.5 more_than_1.5;
{153 Posterior_cervical_and_anterior_dorsal_bifid_neural_spines,_median_tubercle _absent_ _present_;
{154 Number_of_dorsal_vertebrae _14_or_more_ 13 12 10;
{155 Dorsal_centra,_pleurocoels _absent_ _present_;
{156 Dorsal_vertebrae,_transverse_processes _are_directed_laterally_or_slightly_upwards_ _are_directed_strongly_dorsolaterally_;
{157 Middle_to_posterior_dorsal_diapophyses,_distal_end: curves_smoothly_into_the_remaining_dorsal__surface_of_the_process 'is set off from the ^nremaining dorsal surface by a lip, forming a ^ndistinct area';
{158 Anterior_dorsal_vertebrae,_non_bifid_neural_spine_in_anterior_or_posterior_view _posses_subparallel_lateral_margins_ _posses_lateral_margins_which_slightly_diverge_dorsally_ _posses_lateral_margins_which_strongly_diverge_dorsally_ posses_lateral_margins_dorsomedially_inclined,_that_aproach_each_other;
{159 Middle_to_posterior_dorsal_vertebrae,_non_bifid_neural_spine_in_anterior_or_posterior_view _posses_subparallel_lateral_margins_ _posses_lateral_margins_which_slightly_diverge_dorsally_ _posses_lateral_margins_which_strongly_diverge_dorsally_ posses_lateral_margins_dorsomedially_inclined,_that_aproach_each_other;
{160 Dorsal_centra,_pneumatic_structures _absent,_dorsal_centra_with_solid_interna_structure_ _present,_dorsal_centra_with_simple_and_big_air_spaces_(camerate) _present,_dorsal_centra_with_small_and_complex_air_spaces_(polycamerate) _present,_dorsal_centra_with_small_and_complex_air_spaces_(semicamellate/camellate);
{161 Anterior_and_middle_dorsal_neural_spines,_spinoprezygapophyseal_lamina_(SPRL) _absent_ _present_;
{162 Posterior_dorsal_neural_spines,_spinoprezygapophyseal_lamina_(SPRL) _absent_ _present_;
{163 Dorsal_vertebrae,_single_not_bifid_neural_spines,_single_prespinal_lamina_(PRSL) _absent_ _present_;
{164 Dorsal_vertebrae,_single_not_bifid_neural_spines,_single_prespinal_lamina_(PRSL) _rough_and_wide,_present_in_the_dorsalmost_part_of_the_neural_spine_ _rough_and_wide,_extended_trough_almost_all_the_neural_spine_ _smooth_and_narrow_;
{165 Dorsal_vertebrae_with_single_neural_spines,_middle_single_fossa_projected_trought_the_middline_of_the_neural_spine _present_ _absent_;
{166 Dorsal_vertebrae_with_single_neural_spines,_middle_single_fossa,_projected_through_the_midline_of_the_neural_spine _relatively_wide_median_simple_fossa_ _a_thin_median_simple_fossa_ _extremely_reduced_median_simple_fossa_;
{167 Anterior_dorsal_centra,_articular_face_shape _amphicoelous_ _opisthocoelous_;
{168 Anterior_and_middle_dorsal_centra,_pleurocoels _have_rounded_caudal_margins_ _have_tapering,_acute_caudal_margins_;
{169 Middle_dorsal_neural_arches_in_lateral_view,_anterior_edge_of_the_neural_spine _project_anteriorly_to_the_diapophysis_ _converge_with_the_diapophysis_ _project_posteriorly_to_the_diapophysis_;
{170 Anterior_and_middle_dorsal_vertebrae,_zygapophyseal_articulation_angle _horizontal_or_slightly_posteroventrally_oriented_ _posteroventraly_oriented_(around_30?)_ _strongly_posteroventraly_oriented_(more_than_40?)_;
{171 Anterior_Dorsal_vertebrae,_neural_spine_orientation verticaly_or_slightly_inclined_(less_than_20_degrees) posterodorsally,_more_than_20_degrees anteriorly_directed;
{172 Anterior_dorsal_vertebrae,_triangular_aliform_process _absent_ _present_but_do_not_project_far_laterally_(not_as_far_as_caudal_zygapophyses)_ _present_and_project_far_laterally_(as_far_as_caudal_zygapophyses)_;
{173 Anterior_dorsal_vertebrae,_neural_spine_length_/_minimums_width 0.5_or_greater_(low_neural_spines) lower_than_0.5_(high_neural_spines);
{174 Anterior_dorsal_vertebrae,_neural_spine_lenght_(from_tprl_up_to_top) less_than_the_height_of_the_centrum sligtly_higher_than_centrum more_than_twice_centrum_height;
{175 Anterior_dorsal_vertebrae,_dorsal_edge_of_the_neural_spine flat arrow-shaped convex;
{176 Middle_to_posterior_dorsal_vertebrae,_dorsal_edge_of_the_neural_spine flat arrow-shaped convex;
{177 Middle_to_posterior_dorsal_centra,_ventral_surface _convex_transversely_ _flattened_ _is_slightly_concave,_sometimes_with_one_or_two_crests_;
{178 Middle_dorsal_vertebrae,_hyposphene-hypantrum_system _present_ _absent_;
{179 Posterior_dorsal_vertebrae,_hyposphene-hypantrum_system _present_and_well_developed,_usually_with_a_rhomboid_shape_ _present_and_weakly_developed,_mainly_as_a_laminar_articulation_ _absent_or_only_present_in_posteriormost_dorsal_vertebrae_;
{180 Middle_and_posterior_dorsal_vertebrae,_transverse_processes_length _short_ _long_(projecting_along_1.5_the_articular_surface_width)_;
{181 Mid_and_posterior_dorsal_vertebrae_with_a_single_lamina_(the_single_TPOL)_supporting_the_hyposphene_or_postzygapophysis_from_below _absent_ _present_;
{182 Middle_and_posterior_dorsal_vertebrae,_neural_canal_in_anterior_view _entirely_surrounded_by_the_neural_arch_ _enclosed_in_a_deep_fossa,_enclosed_laterally_by_pedicels_;
{183 Middle_and_posterior_dorsal_vertebrae,_neural_spine_height _approximately_twice_the_centrum_length_ _for_times_the_centrum_length_;
{184 Middle_and_posterior_dorsal_neural_spines_orientation _vertical_ _slightly_inclined,_with_an_angle_of_around_70_degrees_ _strongly_inclined,_with_an_angle_not_bigger_than_40_degrees_;
{185 Middle_and_posterior_dorsal_vertebral_centra,_keel absent present;
{186 Dorsal_vertebrae,_height_of_the_neural_arch_divided_the_height_of_the_centrum less_than_0.8 more_than_0.8;
{187 Middle_to_posterior_dorsal_vertebrae,_pleurocoel_dorsal_margin rounded angular;
{188 Middle_to_posterior_dorsal_vertebrae,_peurocoel_dorsal_margin well_below_the_dorsal_margin_of_the_centrum at_the_level_of_the_dorsal_margin_of_the_centrum_or_higher;
{189 Middle_to_posterior_dorsal_vertebrae,_small_fossa_anterior_to_anteroventral_to_the_pleurocoel absent present;
{190 Middle_and_posterior_dorsal_neural_arches,_centropostzygapophyseal_lamina_(CPOL),_shape _simple_ _divided_;
{191 Middle_and_posterior_dorsal_neural_arches,_anterior_centroparapophyseal_lamina_(ACPL) _absent_ _present_;
{192 Middle_and_posterior_dorsal_neural_arches,_prezygoparapophyseal_lamina_(PRPL) _absent_ _present_;
{193 Middle_and_posterior_dorsal_neural_arches,_posterior_centroparapophyseal_lamina_(PCPL) _absent_ _present_;
{194 Middle_and_posterior_dorsal_centrum_in_transverse_section_(height:_width_ratio) _subcircular_(ratio,_similar_to_1_or_a_bit_higher)_ _slightly_dorsoventrally_compressed_(ratios_between_0.8_and_1)_ _strongly_compressed_(ratios_below_0.8)_;
{195 Middle_and_posterior_dorsal_vertebrae_neural_spine,_triangular_aliform_processes _absent_ _present_but_do_not_project_far_laterally_(not_as_far_as_caudal_zygapophyses)_ _present_and_project_far_laterally_(as_far_as_caudal_zygapophyses)_;
{196 Middle_and_posterior_dorsal_vertebrae,_spinodiapophyseal_lamina_(SPDL) _absent_ _present_;
{197 Middle_and_posterior_dorsal_vertebrae,_accessory_spinodiapophyseal_lamina _absent_ _present_;
{198 Dorsal_vertebrae,_spinodiapophyseal_webbing _lamina_follows_curvature_of_neural_spine_in_anterior_view_ _lamina_"festooned"_from_spine,_dorsal_margin_does_not_closely_follow_shape_of_neural_spine_and_diapophysis_;
{199 Anterior_dorsal_vertebrae,_spinopostzygapophyseal_lamina_(SPOL) _absent_ _present_;
{200 Middle_and_posterior_dorsal_neural_spines,_lateral_spinopostzygapophyseal_lamina_(lSPOL) _absent_ _present_;
{201 Middle_and_posterior_dorsal_neural_arches,_spinodiapophyseal_lamina_(SPDL)_and_spinopostzygapophyseal_lamina_(lSPOL)_CONTACT _absent_ _present_;
{202 Middle_and_posterior_dorsal_vertebrae,_spinodiapophyseal_(SPDL)_and_spinopostzygapophyseal_lamina_(lSPOL)_contact _ventral,_well_separated_from_the_triangular_aliform_process_ _dorsal,_forms_part_of_the_triangular_aliform_process_;
{203 Middle_and_posterior_dorsal_vertebrae,_height_of_neural_arch_below_the_postzygapophyses_(pedicel) _less_than_height_of_centrum_ _subequal_to_or_greater_than_height_of_centrum_;
{204 Posterior_Dorsal_vertebrae,_medial_spinopostzygapophyseal_lamina_(mSPOL) _absent_ _present_and_forms_part_of_the_median_posterior_lamina_;
{205 Posterior_dorsal_vertebrae,_transverse_processes _lie_posterior,_or_posterodorsal,_to_the_parapophysis_ _lie_vertically_above_the_parapophysis_;
{206 Posterior_dorsal_centra,_articular_face_shape _amphicoelous_ _slightly_opisthocoelous_ _opisthocoelous_;
{207 Posterior_dorsal_vertebrae,_neural_spine _narrower_transversely_than_anteroposteriorly_and_laminar_ _narrower_transversely_than_anteroposteriorly_but_broad,_subtriangular_(see_Bonaparte,_1999) _broader_transversely_than_anteroposteriorly_;
{208 Posterior_dorsal_vertebra,_posterior_centrodiapophyseal_lamina_(PCDL) _has_an_unexpanded_ventral_tip_ _expands_and_may_bifurcate_toward_its_ventral_tip_;
{209 Cervical_ribs,_distal_shafts_of_longest_cervical_ribs _are_elongate_and_form_overlapping_bundles_ _are_short_and_do_not_project_beyond_the_caudal_end_of_the_centrum_to_which_they_are_attached_;
{210 Cervical_ribs,_angle_between_the_capitulum_and_tuberculum _greater_than_90?,_so_that_the_rib_shaft_lies_close_to_the_ventral_edge_of_the_centrum_ _less_than_90?,_so_that_the_rib_shaft_lies_below_the_ventral_margin_of_the_centrum_;
{211 Dorsal_ribs,_proximal_pneumatopores _absent_ _present_;
{212 Anterior_dorsal_ribs,_cross-sectional_shape _subcircular_ _plank-like,_anteroposterior_breadth_more_than_three_times_mediolateral_breadth_;
{213 Sacral_vertebrae,_number _3_or_fewer_ 4 5 6;
{214 Sacrum,_sacricostal_yoke _absent_ _present_;
{215 Sacral_vertebrae_contributing_to_acetabulum _numbers_1-3_ _numbers_2-4_;
{216 Sacral_neural_spines_length _approximately_twice_length_of_centrum_ _approximately_four_times_length_of_centrum_;
{217 Sacral_ribs,_dorsoventral_length _low,_not_projecting_beyond_dorsal_margin_of_ilium_ _high_extending_beyond_dorsal_margin_of_ilium_;
{218 Pleurocoels_in_the_lateral_surfaces_of_sacral_centra _absent_ _present_;
{219 Caudal_vertebrae,_number _35_or_fewer_ _40_to_55_ _increased_to_70-80_;
{220 Caudal_bone_texture _solid_ _spongy,_with_large_internal_cells_;
{221 Anterior_caudal,_pneumatized_neural_arch absent present;
{222 Caudal_transverse_processes _persist_through_caudal_20_or_more_posteriorly_ _disappear_by_caudal_15_ _disappear_by_caudal_10;
{223 First_caudal_centrum,_anterior_articular_surface flat concave convex;
{224 First_caudal_centrum,_posterior_articular_surface flat concave convex;
{225 First_caudal_neural_arch,_coel_on_lateral_aspect_of_neural_spine _absent_ _present_;
{226 Anterior_caudal_vertebrae_(mainly_the_first_and_second):_ventral_bulge_on_transverse_process absent present;
{227 Anterior_and_middle_caudal_vertebrae,_blind_fossae_in_lateral_centrum absent present;
{228 Posteriormost_anteriors_and_middle_caudal_vertebrae,_transverse_processes_orientation perpendicular swept_backwards,_reaching_the_posterior_margin_of_the_centrum;
{229 Anterior_caudal_vertebrae,_transverse_processes _ventral_surface_directed_laterally_or_slightly_ventrally_ _directed_dorsally_;
{230 Anterior_caudal_centra_(excluding_the_first),_articular_face_shape _amphiplatyan_or_amphicoelous_ _procoelous/distoplatyan_ Slightly_Procoelous Procoelous _posterior_surface_markedly_more_concave_than_the_anterior_one;
{231 Anterior_caudal_centra,_pleurocoels _absent_ _present_;
{232 Anterior_caudal_vertebrae,_ventral_surfaces _convex_transversely_ _concave_transversely_ flat_or_slightly_concave;
{233 Anterior_and_middle_caudal_vertebrae,_ventrolateral_ridges _absent_ _present_;
{234 Anterior_and_middle_caudal_vertebrae,_triangular_lateral_process_on_the_neural_spine _absent_ _present_;
{235 Anterior_caudal_transverse_processes_shape _triangular,_tapering_distally_ _"wing-like",_not_tapering_distally_;
{236 Anterior_caudal_neural_spines,_transverse_breadth _approximately_50%_of_ square_(lenght_and_width_are_similars) laterally_expanded,_being_around_1.5_times_wider_tha_long +_shaped;
{237 Anterior_caudal_transverse_processes,_proximal_depth _shallow,_on_centrum_only_ _deep,_extending_from_centrum_to_neural_arch_;
{238 Anterior_caudal_transverse_processes,_diapophyseal_laminae_(ACDl,_PCDL,_PRDL,_PODL) _absent_ _present_;
{239 Anterior_caudal_transverse_processes,_anterior_centrodiapophyseal_lamina_(ACDL),_shape _single_ _divided_;
{240 Anterior_caudal_vertebrae,_hyposphene_ridge _absent_ _present_;
{241 Anterior_caudal_centra,_length _approximately_the_same_ _or_doubling_over_the_first_20_vertebrae_;
{242 Anteriormost_caudal_neural_arches,_spinoprezygapophyseal_lamina_(SPRL) _absent,_or_present_as_small_short_ridges_that_rapidly_fade_out_into_the_anterolateral_margin_of_the_spine_ _present,_extending_onto_lateral_aspect_of_neural_spine_ present,_well_developed_and_extending_into_the_anterolateral_edge_of_the_neural_spine;
{243 Anteriormost_caudal_neural_arches,_spinodiapophyseal_lamina_(SPDL) absent present._The_recognition_of_this_lamina_in_titanosaurs_is_related_with_the_presence_of_a_well_marked_diapophyseal_protuberance;
{244 Anterior_caudal_neural_arches,_spinoprezygapophyseal_lamina_(SPRL)-spinopostzygapophyseal_lamina_(SPOL)_contact _absent_ _present,_forming_a_prominent_lamina_on_lateral_aspect_of_neural_spine_;
{245 Anterior_caudal_neural_arches,_prespinal_lamina_(PRSL) _absent_ _present_;
{246 Anterior_caudal_vertebrae,_ventral_sprl_(usually_described_as_ventrally_bifurcated_PRSL) absent present;
{247 Anterior_caudal_vertebrae,_prespinal_lamina,_triangular_shaped,_product_of_a_dorsal_expansion_of_it absent present;
{248 Anterior_caudal_vertebrae,_pair_thin_laminae_that_are_bounding_the_prespinal/pospinal_laminae absent present;
{249 Middle_caudal_centra,_shape _cylindrical_ _with_flat_ventral_margin_ _quadrangular,_flat_ventrally_and_laterally trapezoidal_(laterally_compressed_forming_a_shallow_fossa);
{250 Anterior_and_middle_caudal_centra,_ventral_surface without_groove_or_hollow groove hollow_devided_by_a_longitudinal_septum;
{251 Middle_caudal_centra,_articular_face_shape _amphiplatyan_or_amphicoelous_ _procoelous/distoplatyan_ slightly_Procoelous procoelous;
{252 Posteriormost_anteriors_and_middle_caudal_vertebrae,_location_of_the_neural_arches _over_the_midpoint_of_the_centrum_with_approximately_subequal_amounts_of_the_centrum_exposed_at_either_end_ _on_the_anterior_half_of_the_centrum_;
{253 Anteriors_caudal_vertebrae,_with_the_anterior_face straight inclined_anteriorly strongly_inclined_anteriorly;
{254 Middle_caudal_vertebrae,_with_the_anterior_face_strongly_inclined_anteriorly absent present;
{255 Middle_caudal_vertebrae,_height_of_the_pedicels_below_the_prezygapophysis _low_with_curved_anterior_edge_of_the_pedicel_ _high_with_vertical_anterior_edge_of_the_pedicel_;
{256 Posteriormost_anteriors_and_middle_caudal_vertebrae,_orientation_of_the_neural_spines _anteriorly_ _vertical_ slightly_directed_posteriorly strongly_directed_posteriorly;
{257 Posterior_caudal_vertebrae,_neural_spine_strongly_displacced_posteriorly _absent_ _present_;
{258 Middle_caudal_vertebrae,_ratio_of_centrum_length_to_centrum_height _less_than_2,_usually_1.5_or_less_ _2_or_higher_;
{259 Anterior-posterior_caudal_vertebrae_(those_with_still_well_developed_neural_spine)_,_neural_spine_orientation _vertical_ _slightly_directed_posteriorly_ strongly_directed_posteriorly;
{260 Posterior_Caudals_centra,_articular_face_shape _anphyplatic_ _procoelous_ opisthocoelous;
{261 Posterior_caudal_centra,_shape _cylindrical_ _dorsoventrally_flattened,_breadth_at_least_twice_height_;
{262 Posterior_caudal_vertebrae,_ratio_of_length_to_height _less_than_5,_usually_3_or_less_ _5_or_higher_;
{263 Distalmost_caudal_centra,_articular_face_shape _platycoelous_ _biconvex_;
{264 Distalmost_biconvex_caudal_centra,_number _10_or_fewer_ _more_than_30_;
{265 Distalmost_biconvex_caudal_centra,_length-to_height_ratio _less_than_4_ _greater_than_5_;
{266 Forked_chevrons_with_anterior_and_posterior_projections _absent_ _present_;
{267 Forked_chevrons,_distribution _distal_tail_only_ _throughout_middle_and_posterior_caudal_vertebrae_;
{268 Chevrons,_crus_bridging_dorsal_margin_of_haemal_canal _present_ _absent_;
{269 Chevron_haemal_canal,_depth _short,_approximately_25%_ _or_long,_approximately_50%_chevron_length_;
{270 Chevrons _persisting_throughout_at_least_80%_of_tail_ _disappearing_by_caudal_30_;
{271 Posterior_chevrons,_distal_contact _fused_ _unfused_(open)_;
{272 Posture _bipedal_ _columnar,_obligatory_quadrupedal_posture_;
{273 Scapular_acromion_process,_size _Narrow_ _broad,_width_more_than_150%_minimum_width_of_blade_;
{274 Scapular_blade,_orientation_respect_to_coracoid_articulation _perpendicular_ _forming_a_45�_angle_;
{275 Scapula_blade,_distal_expansion absent present;
{276 Scapular_blade,_shape _acromial_edge_not_expanded,_dorsal_and_ventral_edges_almost_parallels _rounded_expansion_on_acromial_side_ racquet-shaped marked_distal_expansion,_due_to_the_posterodorsal_orientation_of_the_dorsal_edge;
{277 Scapula,_acromion_process_dorsal_margin _concave_or_straight_ _with_V-shaped_concavity_ with_U-shaped_concavity;
{278 Scapula,_highest_point_of_the_dorsal_margin_of_the_blade _lower_than_the_dorsal_margin_of_the_proximal_end_ _at_the_same_height_than_the_dorsal_margin_of_the_proximal_end_ higher_than_the_dorsal_margin_of_the_proximal_end;
{279 Scapula,_development_of_the_acromion_process _undeveloped_ _well_developed_;
{280 Scapular_length/minimum_blade_breadth _5.5_or_leas_ _5.5_or_more_;
{281 Scapula,_ventral_margin_with_a_well_developed_ventro_medial_process _absent_ _present_;
{282 Scapular,_acromial_process_position _lies_nearly_glenoid_level_ _lies_nearly_midpoint_scapular_body_;
{283 Scapular_acromion_length _less_than_1/2_scapular_length_ _at_least_1/2_scapular_length_;
{284 Glenoid_scapular_orientation _relatively_flat_or_laterally_facing_ _strongly_beveled_medially_;
{285 Scapular_blade,_cross-sectional_shape_at_base _flat_or_rectangular_ _D-shaped_;
{286 Coracoid,_proximodistal_length _less_than_the_length_of_scapular_articulation_ _approximately_twice_the_length_of_scapular_articulation_;
{287 Coracoid,_anteroventral_margin_shape _rounded_ _rectangular_;
{288 Dorsal_margin_of_the_coracoid_in_lateral_view _reaches_or_surpasses_the_the_level_of_the_dorsal_margin_of_the_scapular_expansion_ _lies_below_the_level_of_the_scapular_proximal_expansion_and_separated_from_the_latter_by_a_V-shaped_notch_;
{289 Coracoid,_Infraglenoid_deep_groove _absent_ _present_;
{290 Coracoid,_infraglenoid_lip _absent_ _present_;
{291 Sternal_plate,_shape posterolateral_margin_curved posterolateral_margin_expanded_as_a_corner;
{292 Sternal_plate,_shape _oval_ _crescentic_;
{293 Prominent_posterolateral_expansion_of_the_sternal_plate_producing_a_kidney-shaped_profile_in_dorsal_view _absent_ _present_;
{294 Prominent_parasagital_oriented_ridge_on_the_dorsal_surface_of_the_sternal_plate _absent_ _present_;
{295 Ridge_on_the_ventral_surface_of_the_sternal_plate _absent_ _present_;
{296 Ratio_of_maximum_length_of_sternal_plate_to_the_humerus_length _less_than_0,75,_usually_less_than_0,65_ _greater_than_0,75_;
{297 Humerus,_strong_posterolateral_bulge_on_around_level_of_the_deltopectoral_crest absent_ present;
{298 Humerus,_radial_and_ulnar_condyles,_shape radial_condyle_divided_on_anterior_face_by_a_notch undivided;
{299 Humerus-to-femur_ratio _less_than_0.60_ _0.60_to_0.69_ 0.7_to_0.90 greater_than_0.90;
{300 Humeral_deltopectoral_attachment,_development _prominent_ _reduced_to_a_low_crest_or_ridge_;
{301 Humeral_deltopectoral_crest,_shape _relatively_narrow_throughout_length_ _markedly_expanded_distally_;
{302 Humeral_midshaft_cross-section,_shape _circular_ _elliptical_;
{303 Humerus,_RI_(sensu_Wilson_and_Upchurch,_2003) _Gracile_(less_than_0,27)_ _medium_(0,28-0,32)_ Robust_(more_than_0,33);
{304 Humeral_distal_condyles,_articular_surface_shape _restricted_to_distal_portion_of_humerus_ _exposed_on_anterior_portion_of_humeral_shaft_;
{305 Humeral_distal_condyle,_shape _divided_ _flat_;
{306 Humeral,_lateral_margin_of_the_proximal_half _medially_deflected_ _almost_straight_until_the_proximal_third_of_the_total_length_of_the_humerus _almost_straight_until_the_half_length_or_even_more_;
{307 Humeral_proximolateral_corner,_shape _rounded,_the_dorsal_surface_is_well_convex_ _pronounced_/_square,_the_dorsal_surface_low,_almost_flat_;
{308 Ulnar_proximal_condyle,_shape _subtriangular_ _triradiate,_with_deep_radial_fossa_;
{309 Ulnar_proximal_condylar_processes,_relative_lengths _subequal_ _unequal,_anterior_arm_longer_;
{310 Ulnar_olecranon_process,_development _prominent,_projecting_above_proximal_articulation_ _rudimentary,_level_with_proximal_articulation_;
{311 Ulna,_length-to-proximal_breadth_ratio _gracile_ _stout_;
{312 Radial_distal_condyle,_shape _round_ _subrectangular,_flattened_posteriorly_and_articulating_in_front_of_ulna_;
{313 Radius,_distal_breadth _slightly_larger_than_midshaft_breadth_ _approximately_twice_midshaft_breadth_;
{314 Radius,_distal_condyle_orientation _perpendicular_to_long_axis_of_shaft_ _beveled_approximately_20?_proximolaterally_relative_to_long_axis_of_shaft_;
{315 Carpal_bones,_number _3_or_more_ _2_or_fewer_;
{316 Carpal_bones,_shape _round_ _block-shaped,_with_flattened_proximal_and_distal_surfaces_;
{317 Metacarpus,_shape _spreading_ _bound,_with_subparallel_shafts_and_articular_surfaces_that_extend_half_their_length_;
{318 Metacarpals,_shape_of_proximal_surface_in_articulation _gently_curving,_forming_a_90arc_ _U-shaped,_subtending_a_270arc_;
{319 Longest_metacarpal-to-radius_ratio _close_to_0.3_ _0.45_or_more_;
{320 Metacarpal_I,_length _shorter_than_metacarpal_IV_ _longer_than_metacarpal_IV_;
{321 Metacarpal_I,_distal_condyle_shape _divided_ _undivided_;
{322 Metacarpal_I_distal_condyle,_transverse_axis_orientation _beveled_approximately_20?_respect_to_axis_of_shaft_ _proximodistally_or_perpendicular_with_respect_to_axis_of_shaft_;
{323 Manual_digits_II_and_III,_phalangeal_number _2-_3-4-3-2_or_more_ _reduced,_2-2-2-2-2_or_less_ _absent_or_unossified_.;
{324 Manual_phalanx_I.1,_shape _rectangular_ _wedge-shaped_;
{325 Manual_nonungual_phalanges,_shape _longer_proximodistally_than_broad_transversely_ _broader_transversely_than_long_proximodistally_;
{326 Pelvis,_anterior_breadth _narrow,_ilia_longer_anteroposteriorly_than_distance_separating_preacetabular_processes_ _broad,_distance_between_preacetabular_processes_exceeds_anteroposterior_length_of_ilia_;
{327 Ilium,_ischial_peduncle_size _large,_prominent_ _low,_rounded_;
{328 Ilium,_dorsal_margin_shape _flat_ _semicircular_;
{329 Illiun,_preacetabular_ventral_margin_shape_ straight concave with_a_convex_ventral_bump;
{330 Ilium,_preacetabular_process_shape _pointed,_arching_ventrally_ _semicircular,_with_posteroventral_excursion_of_cartilage_cap_;
{331 Ilium,_preacetabular_process_orientation _anterolateral_to_body_axis_ _perpendicular_to_body_axis_;
{332 Highest_point_on_the_dorsal_margin_of_the_ilium _lies_caudal_to_the_base_of_the_pubic_process_ _lies_cranial_to_the_base_of_the_pubic_process_;
{333 Pubis_length_respect_to_ischium _pubis_slightly_smaller_or_subequal_to_ischium_ _pubis_larger_(120%_+)_than_ischium_;
{334 Pubis,_ambiens_process_development _small,_confluent_with_anterior_margin_of_pubis_prominent,_ _projects_anteriorly_from_anterior_margin_of_pubis_;
{335 Pubic_apron,_shape _flat_(straight_symphysis)_ _canted_anteromedially_(gentle_S-shaped_symphysis)_;
{336 Puboischial_contact,_length _approximately_one_third_total_length_of_pubis_ _one-half_total_length_of_pubis_;
{337 Ischium,_acetabular_articular_surface _maintains_approximately_the_same_transverse_width_throughout_its_length_ _is_transversely_narrower_in_its_central_portion_and_strongly_expanded_as_it_approaches_the_iliac_and_pubic_articulations_;
{338 Ischium,_iliac_peduncle_with_constriction_or_"neck" _absent_ _present_;
{339 Ischium,_elongate_muscle_scar_on_proximal_end _absent_ _present_;
{340 Ischial_blade,_shape _emarginate_distal_to_pubic_peduncle_ _no_emargination_distal_to_pubic_peduncle_;
{341 Ischia_pubic_articulation _less_or_equal_to_the_anteroposterior_length_of_pubic_pedicel_ _greater_than_the_anteroposterior_length_of_pubic_pedicel_;
{342 Ischia,_anteroposterior_pubic_pedicel_width_divided_the_total_lenght_of_the_ischium _less_than_0,5_ _0,5_or_grater;
{343 Ischial_distal_shaft,_shape _triangular,_depth_of_ischial_shaft_increases_medially_ _bladelike,_medial_and_lateral_depths_subequal_;
{344 Ischial_distal_shafts,_cross-sectional_shape _V-shaped,_forming_an_angle_of_nearly_50?_with_each_other_ _flat,_nearly_coplanar_;
{345 Ischia,_distal_end _is_only_slightly_expanded_ _is_strongly_expanded_dorsoventrally_;
{346 Ichium,_angle_formed_between_the_shaft_and_the_acetabular_line _forming_an_almost_right_angle_(80-110?)__or _a_close_angle_(less_than_70?)_;
{347 Ischial_tuberosity absent present;
{348 Femur,_longitudinal_ridge_on_anterior_face absent present;
{349 Femur,_fibular_condyle well_developed,_havin_a_similar_height_than_the_tibial_condyle much_shorter_than_the_tibial_condyle_(less_than_the_half);
{350 Femur,_epycondyle_development well_developed reduced,_almost_absent;
{351 Femur,_fourth_trochanter_position almost_at_half_of_the_femur_(0.5-0.6) In_the_proximal_third_of_the_femur_(0.6;
{352 Femur,_fourth_trochanter_development _prominent_ _reduced_to_crest_or_ridge_ extremly_reduced;
{353 Femur,_lesser_trochanter _present_ _absent_;
{354 Femur_midshaft,_transverse_diameter _subequal_to_anteroposterior_diameter_ _125-150%_anteroposterior_diameter_ at_least_185%_anteroposterior_diameter;
{355 Femur,_lateral_bulge_(marked_by_the_lateral_expansion_and_a_dorsomedial_orientation_of_the_laterodorsal_margin_of_the_femur,_which_starts_below_the_femur_head_ventral_margin) _absent_ _present_;
{356 Femur,_pronounced_ridge_on_posterior_surface_between_greater_trochanter_and_head _absent_ _present_;
{357 Femur_head_position _perpendicular_to_the_shaft,_rises_at_the_same_level_than_the_greater_trochanter_ _dorsally_directed,_rises_well_above_the_level_of_the_greater_trochanter_;
{358 Femur,_distal_condyles_relative_transverse_breadth _subequal_ _tibial_much_broader_than_fibular_;
{359 Femur,_distal_condyles_orientation _perpendicular_or_slightly_beveled_dorsolaterally_ _or_beveled_dorsomedially_approximately_10_relative_to_femoral_shaft_;
{360 Femur,_distal_condyles_articular_surface_shape _restricted_to_distal_portion_of_femur_ _expanded_onto_anterior_portion_of_femoral_shaft_;
{361 Situation_of_the_femoral_fourth_trochanter _on_the_caudal_surface_of_the_shaft,_near_the_midline_ _on_the_caudomedial_margin_of_the_shaft_;
{362 Tibial_proximal_condyle,_shape narrow,_anteroposterior_axis_between_60_and_70%_the_lateromedial_axis_ _expanded_transversely,_nteroposterior_and_lateromedial_axis_subequals narrow,_anteroposterior_axis_less_than_50%_of_the_lateromedial_axis;
{363 Tibial_cnemial_crest,_orientation _projecting_anteriorly_ _or_laterally_;
{364 Tibia,_distal_breadth _approximately_125%_ _more_than_twice_midshaft_breadth_;
{365 Tibial_distal_posteroventral_process,_size _broad_transversely,_covering_posterior_fossa_of_astragalus_ _shortened_transversely,_posterior_fossa_of_astragalus_visible_posteriorly_;
{366 Fibula,_proximal_tibial_scar,_development _not_well-marked_ _well-marked_and_deepening_anteriorly_;
{367 Fibula,_lateral_trochanter _absent_ _present_;
{368 Fibular_distal_condyle,_size _subequal_to_shaft_ _expanded_transversely,_more_than_twice_midshaft_breadth_;
{369 Fibula,_proximal_end,_anterior_crest absent_or_poorly_developed well_developed_creating_interlocking_proximal_crus;
{370 Fibula,_shaft_shape straight,_or_sligthly_sigmoidal sigmoid,_such_that_the_proximal_and_distal_faces_are_angled_relative_to_midshaft;
{371 Astragalus,_shape at_least_1.5_times_wider_than_anteroposteriorly_long anteroposterior_and_transverse_dimensions_subequal;
{372 Astragalus,_shape _rectangular_ _wedge_shaped,_with_reduced_anteromedial_corner_;
{373 Astragalus,_fibular_facet _faces_laterally_ _faces_posterolaterally,_anterior_margin_visible_in_posterior_view_;
{374 Astragalus,_foramina_at_base_of_ascending_process _present_ _absent_;
{375 Astragalus,_ascending_process_length _limited_to_anterior_two-thirds_of_astragalus_ _extending_to_posterior_margin_of_astragalus_;
{376 Astragalus,_posterior_fossa_shape _undivided_ _divided_by_vertical_crest_;
{377 Astragalus,_transverse_length _50%_more_than_ _or_subequal_to_proximodistal_height_;
{378 Calcaneum _present_ _absent_or_unossified_;
{379 Distal_tarsals_3_and_4 _present_ _absent_or_unossified_;
{380 Metatarsus,_posture _bound_ _spreading_;
{381 Metatarsal_I_proximal_condyle,_transverse_axis_orientation _perpendicular_to_ _angled_ventromedially_approximately_15?_to_axis_of_shaft_;
{382 Metatarsal_I_distal_condyle,_transverse_axis_orientation _perpendicular_to_ _angled_dorsomedially_to_axis_of_shaft_;
{383 Metatarsal_III_length_divided_by_metatarsal_I_length _less_than_1.3. more_than_1.3;
{384 Longest_metatarsal _metatarsal_III_ metatarsal_IV;
{385 Metatarsal_I_distal_condyle,_posterolateral_projection _absent_ _present_;
{386 Metatarsal_I,_minimum_shaft_width _less_than_that_of_metatarsals_II?IV_ _or_greater_than_that_of_metatarsals_II?IV_;
{387 Metatarsal_I_and_V_proximal_condyle,_size _smaller_than_ _or_subequal_to_those_of_metatarsals_II_and_IV_;
{388 Metatarsal_III_length _more_than_30%_ _or_less_than_25%_that_of_tibia_;
{389 Metatarsals_III_and_IV,_minimum_transverse_shaft_diameters _subequal_to_ _or_less_than_65%_that_of_metatarsals_I_or_II_;
{390 Metatarsal_IV,_proximomedial_end,_shape flat_or_slightly_concave possesses_a_distinct_embayment;
{391 Metatarsal_IV,_distal_end,_orientation roughly_perpendicular_to_long_axis_of_bone bevelled_upwards_medially;
{392 Metatarsal_V,_length _shorter_than_ _or_at_least_70%_length_of_metatarsal_IV_;
{393 Pedal_nonungual_phalanges,_shape _longer_proximodistally_than_broad_transversely_ _broader_transversely_than_long_proximodistally_;
{394 Pedal_digits_II-IV,_penultimate_phalanges,_development _subequal_in_size_to_more_proximal_phalanges_ _rudimentary_or_absent_;
{395 Pedal_unguals,_orientation _aligned_with_ _or_deflected_lateral_to_digit_axis_;
{396 Pedal_digit_I_ungual,_length_relative_to_pedaldigit_II_ungual _subequal_ _25%_larger_than_that_of_digit_II_;
{397 Pedal_digit_I_ungual,_length _shorter_ _or_longer_than_metatarsal_I_;
{398 Pedal_ungual_I,_shape _broader_transversely_than_dorsoventrally_ _sickle-shaped,_much_deeper_dorsoventrally_than_broad_transversely_;
{399 Pedal_ungual_II-III,_shape _broader_transversely_than_dorsoventrally_ _sickle-shaped,_much_deeper_dorsoventrally_than_broad_transversely_;
{400 Pedal_digit_IV_ungual,_development _subequal_in_size_to_unguals_of_pedal_digits_II_and_III_ _rudimentary_or_absent_;
{401 Unguals_of_pedal_digit_II_and_III,_proximal_dimensions _as_broad_as_deep_ _significantly_broader_than_deep_;
{402 Number_of_phalanges_in_pedal_digit_II 3 2;
{403 Number_of_phalanges_in_pedal_digit_III 4 3;
{404 Number_of_phalanges_in_pedal_digit_IV 3_or_more 2 1;
{405 Postorbital,_excluded_from_the_infratemporal_fenestra_due_to_the_articulation_of_the_jugal_with_the_squamosal absent present;
{406 Squamosal,_ventral_shape thin broad;
{407 Preantorbital_fenestra_development small,_differentiated_from_the_posterior_maxillary_foramen_in_its_direction_(see_Wilson_and_Sereno,_1998)_ laterally_opened_middle_sized_fenestra laterally_opened_large_fenestra_;
{408 Mid-_and_posterior_dorsal_neural_arches,centroprezygapophyseal_fossa_depth shallow_or_absent deep,_passing_nearly_all_the_way_through_the_neural_arch;
{409 Mid-_Posterior_dorsal_vertebrae,_parapophysis,_position_with_respect_to_prezygapophyses at_the_same_level_or_below well_above;
{410 Posterior_dorsal_neural_arches,_centroprezygapophyseal_lamina_(CPRL),_shape single divided;
{411 Posterior_dorsal_neural_arches,_spinoparapophyseal_lamina_(SPPL) absent present;
{412 Middle_caudal_vertebrae,_prezygapophyses_orientation anterodorsally_oriented_(around_45_degrees) anteriorly_oriented_(nearly_horizontal);
{413 Scapular_acromion,_ventral_process absent present;
{414 Illium,_postacetabular_posteroventral_edge open_concave U-shaped_notch horizontal_and_low_V-shaped_notch;
{415 Pubis,_ischiadic_articular_surface continuous_without_marked_angle_change_ marked_step_formed_by_a_proximal_posterior_directed_surface_and_a_more_distal_posterodorsal_oriented_surface_;
{416 Pubis,_proximal_symphysis merges_with_the_pubic_shaft_ forms_a_marked_ventromedially_directed_process_;
{417 Posteriormost-anteriors_and_middle_caudal_centra,_proportions as_high_as_wide_ depressed,_wider_than_high;
{418 Anterodorsal_border_of_neural_spine_in_middle_caudal_vertebrae_located_posteriorly_with_respect_to_anterior_border_of_the_postzygapophyses absent present;
{419 Middle_caudal_vertebrae,_length_proportions_of_prezygapophyses_with_respect_to_the_centrum_length shorter_than_40% between_40_and_50% longer_than_50%;
{420 Posteriormost_anteriors_and_middle_caudal_vertebrae,_distally_expanded_prezygapophysis;
{421 Quadrate,_articular_condyle undivided_condyle anteriorly_devided posteriorly_devided completely_devided_in_a_medial_and_lateral_condyle;
;
ccode	+ 13 60 99 101 108 114 126 131 134 135 166 179 195 256 259 276.279 299 303 346 352 354 *;
proc /;
comments 4
{73 223 interpretation made based on the sacrum and second caudal vertebra	;
{76 36 is not abstent at all but much reduced;
{76 172 there is some expansion on its first dorsal, but this is absent in the 3rd and 4th dorsals, therefore is here scored as ambiguous;
{78 235 chequear la posibilidad de agregar otro estado;
;
